# Supplementary material for: 4-Nitro­benzoic acid–sulfa­thia­zole (1/1)
Source: Acta Crystallogr Sect E Struct Rep Online. 2013 Dec 21;70(Pt 1):o85–6. doi: 10.1107/S1600536813034004 (PMC3914109; doi:10.1107/S1600536813034004)
Supplement: Supplementary file 1 [file e-70-00o85-sup1.cif]

##############################################################################
#                                                                            #
# This CIF contains the data in a paper accepted for publication in          #
# Acta Crystallographica Section E. It conforms to the requirements of       #
# Notes for Authors for Acta Crystallographica Section E, and has been       #
# peer reviewed under the auspices of the IUCr Commission on Journals.       #
#                                                                            #
# Full details of the Crystallographic Information File format               #
# are given in the paper "The Crystallographic Information File (CIF):       #
# a New Standard Archive File for Crystallography" by S. R. Hall, F. H.      #
# Allen and I. D. Brown [Acta Cryst. (1991), A47, 655-685].                  #
#                                                                            #
# The current version of the core CIF dictionary is obtainable from          #
# ftp://ftp.iucr.org/pub/cif_core.dic.                                       #
#                                                                            #
# Software is freely available for graphical display of the structure(s)     #
# in this CIF. For information consult the CIF software page                 #
# http://www.iucr.org/resources/cif/software.                                #
#                                                                            #
# This file may be used for bona fide research purposes within the           #
# scientific community so long as proper attribution is given to the journal # 
# article from which it was obtained.                                        #
#                                                                            #
##############################################################################
data_I
_database_code_depnum_ccdc_archive 'CCDC 970540'
_audit_creation_method     SHELXL-97
_chemical_name_systematic
;
4-Amino-<i>N</i>-(1,3-thiazol-2-yl)benzenesulfonamide--4-nitrobenzoic
acid (1/1)
;
_chemical_name_common
;
4-Nitrobenzoic acid--sulfathiazole (1/1)
;
_chemical_formula_moiety     'C7 H5 N1 O4, C9 H9 N3 O2 S2'
_chemical_formula_sum     'C16 H14 N4 O6 S2'
_chemical_formula_iupac     'C7 H5 N1 O4, C9 H9 N3 O2 S2'
_chemical_formula_weight     422.45
_chemical_melting_point     ?
_symmetry_cell_setting     monoclinic
_symmetry_space_group_name_H-M     'P 21/n'
_symmetry_space_group_name_Hall     '-P 2yn'
loop_
    _symmetry_equiv_pos_as_xyz
    'x, y, z'
    '-x+1/2, y+1/2, -z+1/2'
    '-x, -y, -z'
    'x-1/2, -y-1/2, z-1/2'
_cell_length_a     6.6309(2)
_cell_length_b     15.0142(6)
_cell_length_c     17.7082(7)
_cell_angle_alpha     90.00
_cell_angle_beta     94.5510(10)
_cell_angle_gamma     90.00
_cell_volume     1757.43(11)
_cell_formula_units_Z     4
_cell_measurement_reflns_used     ?
_cell_measurement_theta_min     ?
_cell_measurement_theta_max     ?
_cell_measurement_temperature     296(2)
_exptl_crystal_description     needle
_exptl_crystal_colour     yellow
_exptl_crystal_size_max     0.50
_exptl_crystal_size_mid     0.42
_exptl_crystal_size_min     0.21
_exptl_crystal_density_diffrn     1.600
_exptl_crystal_density_meas     ?
_exptl_crystal_density_method     'not measured'
_exptl_crystal_F_000     872
_exptl_absorpt_coefficient_mu     0.348
_exptl_absorpt_correction_type     multi-scan
_exptl_absorpt_process_details     '(SADABS; Sheldrick, 2004)'
_exptl_absorpt_correction_T_min     0.291
_exptl_absorpt_correction_T_max     0.482
_exptl_special_details     ?
_diffrn_ambient_temperature     296(2)
_diffrn_radiation_type     MoK\a
_diffrn_radiation_wavelength     0.71073
_diffrn_radiation_source     'fine-focus sealed tube'
_diffrn_radiation_monochromator     graphite
_diffrn_measurement_device_type     'Bruker APEXII CCD'
_diffrn_measurement_method     'w scans'
_diffrn_detector_area_resol_mean     ?
_diffrn_reflns_number     17445
_diffrn_reflns_av_R_equivalents     0.0142
_diffrn_reflns_av_sigmaI/netI     0.0093
_diffrn_reflns_theta_min     1.78
_diffrn_reflns_theta_max     26.00
_diffrn_reflns_theta_full     26.00
_diffrn_measured_fraction_theta_max     1.000
_diffrn_measured_fraction_theta_full     1.000
_diffrn_reflns_limit_h_min     -8
_diffrn_reflns_limit_h_max     8
_diffrn_reflns_limit_k_min     -18
_diffrn_reflns_limit_k_max     18
_diffrn_reflns_limit_l_min     -21
_diffrn_reflns_limit_l_max     21
_refine_special_details
;
Refinement of <i>F</i>^2^ against ALL reflections. The weighted <i>R</i>-factor
<i>wR</i> and goodness of fit <i>S</i> are based on <i>F</i>^2^, conventional
<i>R</i>-factors <i>R</i> are based on <i>F</i>, with <i>F</i> set to zero for
negative <i>F</i>^2^. The threshold expression of <i>F</i>^2^ >
\s(<i>F</i>^2^) is used only for calculating <i>R</i>-factors(gt) <i>etc</i>.
and is not relevant to the choice of reflections for refinement.
<i>R</i>-factors based on <i>F</i>^2^ are statistically about twice as large
as those based on <i>F</i>, and <i>R</i>- factors based on ALL data will be
even larger.
;
_reflns_number_total     3460
_reflns_number_gt     3329
_reflns_threshold_expression     I>2sigma(I)
_refine_ls_structure_factor_coef     Fsqd
_refine_ls_matrix_type     full
_refine_ls_R_factor_all     0.0269
_refine_ls_R_factor_gt     0.0260
_refine_ls_wR_factor_gt     0.1008
_refine_ls_wR_factor_ref     0.1035
_refine_ls_goodness_of_fit_ref     0.893
_refine_ls_restrained_S_all     0.884
_refine_ls_number_reflns     3460
_refine_ls_number_parameters     309
_refine_ls_number_restraints     69
_refine_ls_hydrogen_treatment     refall
_refine_ls_weighting_scheme     calc
_refine_ls_weighting_details
         'calc w=1/[\s^2^(Fo^2^)+(0.1000P)^2^+0.4859P] where P=(Fo^2^+2Fc^2^)/3'
_atom_sites_solution_hydrogens     geom
_atom_sites_solution_primary     direct
_atom_sites_solution_secondary     difmap
_refine_ls_shift/su_max     0.001
_refine_ls_shift/su_mean     0.000
_refine_diff_density_max     0.387
_refine_diff_density_min     -0.436
_refine_ls_extinction_method     none
_refine_ls_extinction_coef     ?
loop_
    _atom_type_symbol
    _atom_type_description
    _atom_type_scat_dispersion_real
    _atom_type_scat_dispersion_imag
    _atom_type_scat_source
    'C' 'C' 0.0033 0.0016
                         'International Tables Vol C Tables 4.2.6.8 and 6.1.1.4'
    'H' 'H' 0.0000 0.0000
                         'International Tables Vol C Tables 4.2.6.8 and 6.1.1.4'
    'N' 'N' 0.0061 0.0033
                         'International Tables Vol C Tables 4.2.6.8 and 6.1.1.4'
    'O' 'O' 0.0106 0.0060
                         'International Tables Vol C Tables 4.2.6.8 and 6.1.1.4'
    'S' 'S' 0.1246 0.1234
                         'International Tables Vol C Tables 4.2.6.8 and 6.1.1.4'
_computing_data_collection     'SMART (Bruker, 2001)'
_computing_cell_refinement     'SAINT (Bruker, 2001)'
_computing_data_reduction     'SAINT (Bruker, 2001)'
_computing_structure_solution     'SHELXS97 (Sheldrick, 2008)'
_computing_structure_refinement     'SHELXL97 (Sheldrick, 2008)'
_computing_molecular_graphics     'Mercury (Macrae <i>et al.</i>, 2008)'
_computing_publication_material
;SHELXL97 (Sheldrick, 2008) and
Mercury (Macrae <i>et al.</i>, 2008)
;
loop_
    _atom_site_type_symbol
    _atom_site_label
    _atom_site_fract_x
    _atom_site_fract_y
    _atom_site_fract_z
    _atom_site_U_iso_or_equiv
    _atom_site_adp_type
    _atom_site_calc_flag
    _atom_site_refinement_flags
    _atom_site_occupancy
    _atom_site_symmetry_multiplicity
    _atom_site_disorder_assembly
    _atom_site_disorder_group
    S S2 0.48584(4) 0.124204(19) 0.466507(17) 0.01376(12) Uani d U 1 1 . .
    S S1 0.14759(4) 0.067179(19) 0.329580(16) 0.01280(12) Uani d U 1 1 . .
    O O3 0.79216(14) 0.45216(6) 0.45069(5) 0.0192(2) Uani d U 1 1 . .
    O O1 0.35756(14) 0.06086(6) 0.31268(5) 0.0177(2) Uani d U 1 1 . .
    O O2 0.00325(15) 0.01141(6) 0.28659(5) 0.0205(2) Uani d U 1 1 . .
    O O4 0.87828(14) 0.45703(6) 0.57587(6) 0.0207(2) Uani d U 1 1 . .
    O O5 -0.09352(14) 0.24225(7) 0.52201(6) 0.0238(2) Uani d U 1 1 . .
    O O6 -0.00680(16) 0.24314(8) 0.64238(6) 0.0288(3) Uani d U 1 1 . .
    N N3 0.21354(16) 0.06402(7) 0.54483(6) 0.0131(2) Uani d U 1 1 . .
    N N1 -0.09830(18) 0.44403(8) 0.28520(6) 0.0168(2) Uani d U 1 1 . .
    N N2 0.11857(15) 0.04399(7) 0.41709(6) 0.0136(2) Uani d U 1 1 . .
    N N4 0.02308(16) 0.26183(7) 0.57682(6) 0.0169(2) Uani d U 1 1 . .
    C C10 0.56484(18) 0.39184(8) 0.53399(7) 0.0127(2) Uani d U 1 1 . .
    C C1 -0.04137(19) 0.35734(8) 0.29501(6) 0.0138(3) Uani d U 1 1 . .
    C C12 0.24664(18) 0.32664(8) 0.48782(7) 0.0140(3) Uani d U 1 1 . .
    C C4 0.07641(18) 0.17915(8) 0.31658(6) 0.0124(2) Uani d U 1 1 . .
    C C11 0.42711(18) 0.36829(8) 0.47388(7) 0.0135(3) Uani d U 1 1 . .
    C C16 0.75894(18) 0.43659(8) 0.51864(7) 0.0128(3) Uani d U 1 1 . .
    C C7 0.25113(17) 0.07326(7) 0.47175(7) 0.0119(2) Uani d U 1 1 . .
    C C14 0.34332(19) 0.33362(9) 0.62365(7) 0.0174(3) Uani d U 1 1 . .
    C C5 0.21340(18) 0.24129(8) 0.29195(7) 0.0142(3) Uani d U 1 1 . .
    C C13 0.21044(18) 0.30973(8) 0.56242(7) 0.0139(3) Uani d U 1 1 . .
    C C6 0.15541(18) 0.32935(8) 0.28082(7) 0.0148(3) Uani d U 1 1 . .
    C C2 -0.17804(18) 0.29326(9) 0.31906(7) 0.0154(3) Uani d U 1 1 . .
    C C3 -0.12052(18) 0.20556(8) 0.32984(7) 0.0148(3) Uani d U 1 1 . .
    C C8 0.36390(19) 0.09498(8) 0.59690(7) 0.0152(3) Uani d U 1 1 . .
    C C9 0.5208(2) 0.13065(8) 0.56467(7) 0.0163(3) Uani d U 1 1 . .
    C C15 0.5226(2) 0.37525(8) 0.60900(7) 0.0162(3) Uani d U 1 1 . .
    H H4 0.348(2) 0.2196(10) 0.2828(8) 0.015(3) Uiso d . 1 1 . .
    H H2 0.241(2) 0.3722(10) 0.2601(8) 0.011(4) Uiso d . 1 1 . .
    H H3 -0.214(2) 0.1644(11) 0.3479(9) 0.018(4) Uiso d . 1 1 . .
    H H1 -0.309(3) 0.3095(11) 0.3254(9) 0.020(4) Uiso d . 1 1 . .
    H H7 0.641(2) 0.1555(11) 0.5896(9) 0.020(4) Uiso d . 1 1 . .
    H H6 0.349(2) 0.0888(11) 0.6484(10) 0.017(4) Uiso d . 1 1 . .
    H H10 0.460(3) 0.3790(11) 0.4221(10) 0.021(4) Uiso d . 1 1 . .
    H H13 0.611(3) 0.3917(11) 0.6479(10) 0.019(4) Uiso d . 1 1 . .
    H H11 0.156(3) 0.3092(12) 0.4478(10) 0.025(4) Uiso d . 1 1 . .
    H H12 0.320(3) 0.3195(13) 0.6759(10) 0.029(4) Uiso d . 1 1 . .
    H H5 0.104(3) 0.0336(12) 0.5566(10) 0.027(4) Uiso d . 1 1 . .
    H H9 -0.220(3) 0.4583(12) 0.2857(11) 0.027(4) Uiso d . 1 1 . .
    H H8 -0.017(3) 0.4768(13) 0.2669(11) 0.031(5) Uiso d . 1 1 . .
    H H14 1.001(6) 0.493(2) 0.561(2) 0.109(11) Uiso d . 1 1 . .
loop_
    _atom_site_aniso_label
    _atom_site_aniso_U_11
    _atom_site_aniso_U_22
    _atom_site_aniso_U_33
    _atom_site_aniso_U_12
    _atom_site_aniso_U_13
    _atom_site_aniso_U_23
    S2 0.01302(19) 0.01389(19) 0.01468(19) -0.00210(10) 0.00299(13) 0.00102(10)
    S1 0.0164(2) 0.01270(19) 0.00949(19) -0.00064(10) 0.00203(13) 0.00004(10)
    O3 0.0198(5) 0.0193(5) 0.0197(5) -0.0013(4) 0.0093(4) 0.0007(4)
    O1 0.0197(5) 0.0185(5) 0.0158(5) 0.0037(3) 0.0074(4) 0.0010(3)
    O2 0.0281(5) 0.0176(5) 0.0152(5) -0.0048(4) -0.0027(4) -0.0023(3)
    O4 0.0150(5) 0.0204(5) 0.0259(5) -0.0033(4) -0.0035(4) 0.0017(4)
    O5 0.0178(5) 0.0270(5) 0.0261(5) -0.0070(4) -0.0006(4) 0.0014(4)
    O6 0.0263(5) 0.0393(6) 0.0221(5) -0.0084(4) 0.0090(4) 0.0071(4)
    N3 0.0136(5) 0.0136(5) 0.0121(5) -0.0014(4) 0.0017(4) 0.0018(4)
    N1 0.0178(6) 0.0163(5) 0.0165(6) 0.0004(4) 0.0029(4) 0.0025(4)
    N2 0.0153(5) 0.0150(5) 0.0107(5) -0.0025(4) 0.0015(4) 0.0020(4)
    N4 0.0148(5) 0.0149(5) 0.0216(6) 0.0002(4) 0.0046(4) 0.0031(4)
    C10 0.0128(6) 0.0112(5) 0.0144(6) 0.0015(4) 0.0028(4) 0.0004(4)
    C1 0.0182(6) 0.0167(6) 0.0063(5) -0.0011(5) -0.0013(4) -0.0005(4)
    C12 0.0141(6) 0.0133(6) 0.0143(6) 0.0005(4) 0.0000(5) -0.0012(4)
    C4 0.0151(6) 0.0136(6) 0.0084(5) -0.0002(4) 0.0008(4) 0.0007(4)
    C11 0.0153(6) 0.0130(6) 0.0125(6) 0.0015(4) 0.0028(5) -0.0001(4)
    C16 0.0122(6) 0.0100(6) 0.0163(6) 0.0021(4) 0.0013(5) -0.0005(4)
    C7 0.0135(6) 0.0092(5) 0.0133(6) 0.0015(4) 0.0020(5) 0.0017(4)
    C14 0.0185(6) 0.0208(6) 0.0131(6) -0.0002(5) 0.0032(5) 0.0037(5)
    C5 0.0134(6) 0.0187(6) 0.0104(5) -0.0009(4) 0.0006(4) 0.0013(4)
    C13 0.0133(6) 0.0121(6) 0.0168(6) 0.0014(4) 0.0032(4) 0.0011(4)
    C6 0.0154(6) 0.0165(6) 0.0125(6) -0.0027(5) 0.0008(4) 0.0034(4)
    C2 0.0138(6) 0.0210(6) 0.0118(6) 0.0000(5) 0.0030(4) -0.0017(5)
    C3 0.0159(6) 0.0172(6) 0.0118(6) -0.0037(5) 0.0033(4) 0.0003(4)
    C8 0.0183(6) 0.0143(6) 0.0126(6) 0.0011(5) -0.0015(5) 0.0008(5)
    C9 0.0172(6) 0.0151(6) 0.0164(6) -0.0008(5) -0.0012(5) -0.0010(4)
    C15 0.0168(6) 0.0189(6) 0.0127(6) -0.0015(5) -0.0010(5) 0.0005(4)
_geom_special_details
;
All e.s.d.'s (except the e.s.d. in the dihedral angle between two l.s. planes)
are estimated using the full covariance matrix. The cell e.s.d.'s are taken
into account individually in the estimation of e.s.d.'s in distances, angles
and torsion angles; correlations between e.s.d.'s in cell parameters are only
used when they are defined by crystal symmetry. An approximate (isotropic)
treatment of cell e.s.d.'s is used for estimating e.s.d.'s involving l.s.
planes.
;
loop_
    _geom_bond_atom_site_label_1
    _geom_bond_atom_site_label_2
    _geom_bond_site_symmetry_2
    _geom_bond_distance
    _geom_bond_publ_flag
    S2 C9 . 1.7381(14) ?
    S2 C7 . 1.7433(12) ?
    S1 O2 . 1.4426(10) ?
    S1 O1 . 1.4502(9) ?
    S1 N2 . 1.6146(10) ?
    S1 C4 . 1.7563(12) ?
    O3 C16 . 1.2622(16) ?
    O4 C16 . 1.2729(16) ?
    O5 N4 . 1.2276(16) ?
    O6 N4 . 1.2257(15) ?
    N3 C7 . 1.3445(16) ?
    N3 C8 . 1.3836(16) ?
    N1 C1 . 1.3626(17) ?
    N2 C7 . 1.3294(16) ?
    N4 C13 . 1.4751(16) ?
    C10 C11 . 1.3920(17) ?
    C10 C15 . 1.4013(17) ?
    C10 C16 . 1.4958(16) ?
    C1 C2 . 1.4106(17) ?
    C1 C6 . 1.4122(17) ?
    C12 C13 . 1.3848(17) ?
    C12 C11 . 1.3896(17) ?
    C4 C5 . 1.3961(17) ?
    C4 C3 . 1.4022(17) ?
    C14 C15 . 1.3859(18) ?
    C14 C13 . 1.3890(18) ?
    C5 C6 . 1.3866(17) ?
    C2 C3 . 1.3798(19) ?
    C8 C9 . 1.3375(18) ?
    N1 H8 . 0.82(2) ?
    N1 H9 . 0.84(2) ?
    N3 H5 . 0.897(19) ?
    C2 H1 . 0.92(2) ?
    C3 H3 . 0.949(15) ?
    C5 H4 . 0.976(14) ?
    C6 H2 . 0.951(14) ?
    C8 H6 . 0.930(18) ?
    C9 H7 . 0.956(15) ?
loop_
    _geom_angle_atom_site_label_1
    _geom_angle_atom_site_label_2
    _geom_angle_atom_site_label_3
    _geom_angle_site_symmetry_1
    _geom_angle_site_symmetry_3
    _geom_angle
    _geom_angle_publ_flag
    C9 S2 C7 . . 91.15(6) ?
    O2 S1 O1 . . 117.43(6) ?
    O2 S1 N2 . . 104.88(5) ?
    O1 S1 N2 . . 111.93(5) ?
    O2 S1 C4 . . 109.05(6) ?
    O1 S1 C4 . . 106.74(5) ?
    N2 S1 C4 . . 106.31(5) ?
    C7 N3 C8 . . 115.34(11) ?
    C7 N2 S1 . . 120.35(9) ?
    O6 N4 O5 . . 123.71(11) ?
    O6 N4 C13 . . 118.49(11) ?
    O5 N4 C13 . . 117.80(10) ?
    C11 C10 C15 . . 120.76(12) ?
    C11 C10 C16 . . 119.79(11) ?
    C15 C10 C16 . . 119.44(11) ?
    N1 C1 C2 . . 120.80(12) ?
    N1 C1 C6 . . 120.80(12) ?
    C2 C1 C6 . . 118.40(11) ?
    C13 C12 C11 . . 117.96(11) ?
    C5 C4 C3 . . 120.06(11) ?
    C5 C4 S1 . . 120.40(9) ?
    C3 C4 S1 . . 119.53(9) ?
    C12 C11 C10 . . 120.03(11) ?
    O3 C16 O4 . . 124.74(11) ?
    O3 C16 C10 . . 118.31(11) ?
    O4 C16 C10 . . 116.95(11) ?
    N2 C7 N3 . . 120.29(11) ?
    N2 C7 S2 . . 130.38(9) ?
    N3 C7 S2 . . 109.33(9) ?
    C15 C14 C13 . . 118.09(11) ?
    C6 C5 C4 . . 120.11(11) ?
    C12 C13 C14 . . 123.38(11) ?
    C12 C13 N4 . . 117.81(11) ?
    C14 C13 N4 . . 118.80(11) ?
    C5 C6 C1 . . 120.54(11) ?
    C3 C2 C1 . . 121.03(11) ?
    C2 C3 C4 . . 119.84(11) ?
    C9 C8 N3 . . 113.21(11) ?
    C8 C9 S2 . . 110.97(10) ?
    C14 C15 C10 . . 119.77(12) ?
    C1 N1 H8 . . 116.2(14) ?
    C1 N1 H9 . . 120.1(13) ?
    H8 N1 H9 . . 121.3(19) ?
    C7 N3 H5 . . 119.5(11) ?
    C8 N3 H5 . . 124.8(11) ?
    C1 C2 H1 . . 119.5(10) ?
    C3 C2 H1 . . 119.4(10) ?
    C2 C3 H3 . . 119.2(9) ?
    C4 C3 H3 . . 121.0(9) ?
    C4 C5 H4 . . 117.1(9) ?
    C6 C5 H4 . . 122.8(9) ?
    C1 C6 H2 . . 117.1(9) ?
    C5 C6 H2 . . 122.2(9) ?
    N3 C8 H6 . . 119.6(9) ?
    C9 C8 H6 . . 127.3(9) ?
loop_
    _geom_hbond_atom_site_label_D
    _geom_hbond_atom_site_label_H
    _geom_hbond_atom_site_label_A
    _geom_hbond_site_symmetry_A
    _geom_hbond_distance_DH
    _geom_hbond_distance_HA
    _geom_hbond_distance_DA
    _geom_hbond_angle_DHA
    O4 H14 O3 3_766 1.03(4) 1.63(4) 2.6493(13) 172(3)
    N1 H8 O1 2 0.82(2) 2.22(2) 3.0113(15) 163.3(18)
    N1 H9 O2 2_455 0.838(19) 2.326(19) 3.0509(15) 145.0(17)
    N3 H5 N2 3_556 0.897(19) 1.96(2) 2.8583(15) 174.2(16)
    C14 H12 Cg2 4_666 0.974(18) 2.867(18) 3.6648(14) 139.8(15)
data_bl
_journal_date_recd_electronic     2013-11-21
_journal_date_accepted     2013-12-17
_journal_name_full     'Acta Crystallographica, Section E'
_journal_year     2014
_journal_volume     70
_journal_issue      1
_journal_page_first     o85
_journal_page_last     o86
_journal_paper_category     QO
_journal_paper_doi     10.1107/S1600536813034004
_journal_coeditor_code     DS2237
_publ_contact_author_name     'Dr Darshak R. Trivedi'
_publ_contact_author_address
;
Department of Chemistry
NITK Surathkal
Mangalore 575 025
India
;
_publ_contact_author_email     darshak_rtrivedi@yahoo.co.in
_publ_contact_author_phone     '08242474000 EXT 3205'
_publ_section_title
;
4-Nitrobenzoic acid--sulfathiazole (1/1)
;
loop_
    _publ_author_name
    _publ_author_address
    'Oruganti, Madhavi'
;
Department of Chemistry
NITK Surathkal
Mangalore 575 025
India
;
    'Trivedi, Darshak R.'
;
Department of Chemistry
NITK Surathkal
Mangalore 575 025
India
;
