# Supplementary material for: 4-Nitro­benzoic acid–sulfa­thia­zole (1/1)
Source: Acta Crystallogr Sect E Struct Rep Online. 2013 Dec 21;70(Pt 1):o85–6. doi: 10.1107/S1600536813034004 (PMC3914109; doi:10.1107/S1600536813034004)
Supplement: Supplementary file 2 [file e-70-00o85-Isup2.hkl]

# 
# h,k,l, Fc-squared, Fo-squared, sigma(Fo-squared) and status flag 
# 
data_I
_shelx_title ' mo_NITK19_0m in P2(1)/n' 
_shelx_refln_list_code          4 
_shelx_F_calc_maximum      239.98 
_exptl_crystal_F_000       876.00 
_reflns_d_resolution_high  0.8107 
 
loop_ 
 _symmetry_equiv_pos_as_xyz 
 'x, y, z' 
 '-x+1/2, y+1/2, -z+1/2' 
 '-x, -y, -z' 
 'x-1/2, -y-1/2, z-1/2' 
 
_cell_length_a     6.6309 
_cell_length_b    15.0142 
_cell_length_c    17.7082 
_cell_angle_alpha  90.000 
_cell_angle_beta   94.551 
_cell_angle_gamma  90.000 
 
_shelx_F_squared_multiplier     1.000 
 
loop_ 
 _refln_index_h 
 _refln_index_k 
 _refln_index_l 
 _refln_F_squared_calc 
 _refln_F_squared_meas 
 _refln_F_squared_sigma 
 _refln_observed_status 
   2   0   0     1997.50     2028.02     18.98 o 
   4   0   0      205.75      193.82      2.39 o 
   6   0   0     1254.85     1283.74     15.06 o 
   8   0   0     1724.61     1791.10     30.99 o 
   1   1   0      151.84      124.38      0.76 o 
   2   1   0     1197.66     1276.74      7.71 o 
   3   1   0        5.39        0.39      0.26 o 
   4   1   0      351.25      367.11      2.59 o 
   5   1   0      305.48      307.38      2.52 o 
   6   1   0      207.85      215.13      2.59 o 
   7   1   0        7.86        4.90      1.01 o 
   8   1   0       11.95       15.25      1.58 o 
   0   2   0      800.89      858.52     11.14 o 
   1   2   0    12409.98    11755.48     97.04 o 
   2   2   0     1361.20     1281.13      7.26 o 
   3   2   0     1826.05     2045.92     12.48 o 
   4   2   0      962.53      923.79      5.34 o 
   5   2   0        1.18        0.00      0.44 o 
   6   2   0        4.13        1.16      0.66 o 
   7   2   0       62.90       55.81      2.19 o 
   8   2   0      349.29      366.72      4.85 o 
   1   3   0      771.73      794.21      4.13 o 
   2   3   0       54.54       34.47      1.20 o 
   3   3   0     1397.77     1506.85      8.81 o 
   4   3   0       15.60       12.11      0.62 o 
   5   3   0     2474.97     2468.69     14.38 o 
   6   3   0      518.72      544.64      5.02 o 
   7   3   0      759.49      763.85      6.92 o 
   8   3   0       55.57       56.10      2.32 o 
   0   4   0      610.95      581.52     13.05 o 
   1   4   0    57591.72    52737.38    726.94 o 
   2   4   0     1184.86     1271.73      6.84 o 
   3   4   0      107.54       79.03      1.15 o 
   4   4   0      466.63      501.96      3.64 o 
   5   4   0     1174.59     1109.14      6.86 o 
   6   4   0      145.38      138.86      2.25 o 
   7   4   0      565.06      568.68      5.83 o 
   1   5   0     1828.10     1864.06     12.06 o 
   2   5   0      438.66      537.76      3.68 o 
   3   5   0     2340.71     2475.38     12.87 o 
   4   5   0       50.28       56.83      1.15 o 
   5   5   0       14.21       11.86      0.70 o 
   6   5   0      134.42      131.21      2.02 o 
   7   5   0      393.15      434.08      4.40 o 
   0   6   0     7512.87     7200.36     62.04 o 
   1   6   0     9085.81     9219.24     70.02 o 
   2   6   0      213.98      243.92      1.86 o 
   3   6   0       36.12       37.85      0.96 o 
   4   6   0      276.66      301.74      2.63 o 
   5   6   0     1162.91     1146.01      6.69 o 
   6   6   0        1.03        1.90      0.63 o 
   7   6   0      466.81      487.25      4.76 o 
   1   7   0      287.19      259.72      2.65 o 
   2   7   0       37.26       38.58      1.14 o 
   3   7   0       58.80       73.34      1.20 o 
   4   7   0      125.15      117.30      1.86 o 
   5   7   0       81.45       83.93      1.52 o 
   6   7   0       48.65       53.19      1.48 o 
   7   7   0      470.57      515.13      5.53 o 
   0   8   0     1285.93     1461.01     11.92 o 
   1   8   0      237.51      259.17      2.11 o 
   2   8   0    24040.43    23937.84    122.89 o 
   3   8   0      550.71      573.39      4.25 o 
   4   8   0     6778.84     6702.23     33.57 o 
   5   8   0       78.75       88.51      1.77 o 
   6   8   0      476.36      495.97      4.74 o 
   7   8   0       58.85       83.93      2.50 o 
   1   9   0        5.82       11.74      0.68 o 
   2   9   0      877.87      911.69      5.05 o 
   3   9   0        0.93        0.69      0.50 o 
   4   9   0       94.82       79.91      1.58 o 
   5   9   0      302.07      317.52      3.53 o 
   6   9   0       80.07       83.21      2.05 o 
   7   9   0      671.50      714.58      7.95 o 
   0  10   0     6909.88     6964.01     46.48 o 
   1  10   0      405.10      403.24      2.93 o 
   2  10   0       86.84       93.46      1.19 o 
   3  10   0      128.93      121.71      1.95 o 
   4  10   0       97.36       96.03      1.93 o 
   5  10   0      130.77      141.44      2.44 o 
   6  10   0        6.47        8.23      1.08 o 
   1  11   0     1405.23     1354.82      7.15 o 
   2  11   0      375.31      361.18      3.03 o 
   3  11   0      919.17      951.29      6.92 o 
   4  11   0      567.77      576.64      5.07 o 
   5  11   0      261.78      286.10      3.53 o 
   6  11   0       17.27       12.74      1.44 o 
   0  12   0      471.75      479.27      4.95 o 
   1  12   0     3343.87     3387.03     19.00 o 
   2  12   0     1210.08     1221.65     11.67 o 
   3  12   0      618.36      630.05      6.14 o 
   4  12   0       87.89       90.74      2.12 o 
   5  12   0      201.36      205.59      3.10 o 
   6  12   0       97.93       82.31      2.67 o 
   1  13   0      570.45      517.33      3.73 o 
   2  13   0      163.53      131.63      2.40 o 
   3  13   0      191.68      195.51      2.76 o 
   4  13   0      232.58      226.98      3.10 o 
   5  13   0      796.92      822.96      7.00 o 
   0  14   0       22.11       21.60      1.47 o 
   1  14   0     1123.14     1139.50      7.24 o 
   2  14   0      134.54      133.17      2.34 o 
   3  14   0      175.08      171.47      2.69 o 
   4  14   0        8.68        6.93      1.02 o 
   5  14   0        4.08        5.23      1.21 o 
   1  15   0       21.48       18.27      1.03 o 
   2  15   0       14.26       15.34      1.45 o 
   3  15   0      741.07      785.76      7.25 o 
   4  15   0        2.97        2.07      0.91 o 
   0  16   0     6529.53     6404.96     49.73 o 
   1  16   0       13.78       10.02      1.15 o 
   2  16   0      228.85      233.67      3.65 o 
   3  16   0      239.24      237.39      3.84 o 
   4  16   0      714.94      664.22      7.95 o 
   1  17   0        2.67        2.23      1.10 o 
   2  17   0      211.95      194.47      3.50 o 
   3  17   0      284.07      296.67      4.38 o 
   0  18   0      255.94      245.97      5.00 o 
   1  18   0      101.86      103.77      2.79 o 
  -7   0   1      520.04      527.73      8.58 o 
  -5   0   1       89.00       85.96      1.59 o 
  -3   0   1    14884.73    15224.63    189.93 o 
  -1   0   1      772.49      783.43     11.34 o 
   1   0   1     3915.14     3900.19     41.80 o 
   3   0   1     4396.03     4559.55     34.29 o 
   5   0   1      991.31     1110.41     10.29 o 
   7   0   1      402.15      421.99      7.62 o 
  -8   1   1      345.10      373.79      4.85 o 
  -7   1   1       79.48       79.12      2.39 o 
  -6   1   1     1154.54     1193.63      7.92 o 
  -5   1   1       17.61       20.62      1.14 o 
  -4   1   1       53.64       76.00      1.28 o 
  -3   1   1     7528.20     7762.56     47.20 o 
  -2   1   1      228.11      177.25      1.78 o 
  -1   1   1    13193.92    12296.70     63.57 o 
   0   1   1      787.65      652.68     19.45 o 
   1   1   1      108.83      106.66      0.90 o 
   2   1   1     5618.80     5666.70     32.20 o 
   3   1   1     1208.03     1172.20      6.39 o 
   4   1   1      118.35      163.48      1.59 o 
   5   1   1      151.94      163.28      1.94 o 
   6   1   1      832.66      842.99      6.85 o 
   7   1   1       46.68       40.66      2.06 o 
   8   1   1      575.40      634.13      8.79 o 
  -8   2   1        0.36        0.88      1.03 o 
  -7   2   1        3.15        1.95      0.78 o 
  -6   2   1        0.45        0.83      0.57 o 
  -5   2   1      982.26      968.75      6.31 o 
  -4   2   1     1706.32     1644.15      9.59 o 
  -3   2   1     3926.39     3966.91     21.31 o 
  -2   2   1     1174.80     1156.89      9.20 o 
  -1   2   1     3380.96     3343.50     23.54 o 
   0   2   1     2654.25     2660.67     15.82 o 
   1   2   1       75.69       62.72      0.57 o 
   2   2   1      719.39      700.80      3.96 o 
   3   2   1      535.78      521.73      3.25 o 
   4   2   1        0.11        0.35      0.35 o 
   5   2   1     1141.28     1157.12      6.85 o 
   6   2   1      589.15      604.04      5.31 o 
   7   2   1       82.16       73.53      2.47 o 
   8   2   1      585.77      634.30      7.46 o 
  -8   3   1      358.89      401.52      4.98 o 
  -7   3   1      194.77      177.29      3.01 o 
  -6   3   1       26.38       16.74      1.03 o 
  -5   3   1      581.42      645.14      5.44 o 
  -4   3   1       15.33       21.33      0.82 o 
  -3   3   1     1980.93     2185.21     11.38 o 
  -2   3   1     3909.06     3691.09     22.19 o 
  -1   3   1    12316.37    11386.31     90.78 o 
   0   3   1      929.34      968.58      5.47 o 
   1   3   1     1071.65      991.51      5.89 o 
   2   3   1      655.75      687.02      4.05 o 
   3   3   1      145.71       91.92      1.09 o 
   4   3   1      911.27      849.88      5.10 o 
   5   3   1      460.87      451.31      3.83 o 
   6   3   1      797.41      807.41      6.65 o 
   7   3   1      509.19      537.18      7.33 o 
   8   3   1       14.63       13.42      1.28 o 
  -7   4   1      526.74      547.53      4.68 o 
  -6   4   1     1219.95     1244.23      8.42 o 
  -5   4   1      800.29      832.23      5.98 o 
  -4   4   1     2718.09     2795.60     14.69 o 
  -3   4   1     3372.05     3443.73     17.41 o 
  -2   4   1     2144.10     2200.26     12.11 o 
  -1   4   1    35835.70    33819.79    330.84 o 
   0   4   1     1993.58     2028.59     13.73 o 
   1   4   1    37009.71    35316.75    312.98 o 
   2   4   1     3563.20     3574.32     17.86 o 
   3   4   1     1840.96     1744.67      9.41 o 
   4   4   1        2.04        1.17      0.42 o 
   5   4   1      513.79      553.55      4.43 o 
   6   4   1      936.33      922.57      6.80 o 
   7   4   1      157.33      177.62      3.51 o 
  -7   5   1       50.52       49.96      1.84 o 
  -6   5   1     2629.16     2543.18     14.10 o 
  -5   5   1      469.06      464.55      3.98 o 
  -4   5   1      722.95      709.04      4.62 o 
  -3   5   1     1195.27     1305.30      7.28 o 
  -2   5   1     3756.80     4090.09     22.62 o 
  -1   5   1     2444.91     2708.53     14.78 o 
   0   5   1     4763.70     4676.97     24.51 o 
   1   5   1        0.27        1.19      0.34 o 
   2   5   1        1.53        7.11      0.64 o 
   3   5   1      535.12      530.54      3.32 o 
   4   5   1      299.49      295.41      2.38 o 
   5   5   1      137.29      139.12      1.94 o 
   6   5   1       50.67       52.30      1.52 o 
   7   5   1       93.20       87.75      2.17 o 
  -7   6   1        0.02        0.10      0.73 o 
  -6   6   1       61.05       60.40      1.53 o 
  -5   6   1      547.89      552.94      4.19 o 
  -4   6   1     1502.83     1468.62      8.42 o 
  -3   6   1        0.63        0.24      0.37 o 
  -2   6   1     2043.91     2204.15     11.33 o 
  -1   6   1        5.61        5.91      0.85 o 
   0   6   1     2641.88     2720.35     13.62 o 
   1   6   1     4644.65     4499.94     22.62 o 
   2   6   1     2036.43     1992.44     10.35 o 
   3   6   1      130.43      163.10      1.59 o 
   4   6   1      387.81      355.35      2.75 o 
   5   6   1       95.24       96.24      1.52 o 
   6   6   1        0.97        0.33      0.74 o 
   7   6   1       73.20       75.93      2.14 o 
  -7   7   1        4.64        6.80      1.22 o 
  -6   7   1       32.87       30.79      1.29 o 
  -5   7   1        5.58        7.65      0.81 o 
  -4   7   1      316.55      314.09      2.99 o 
  -3   7   1      331.20      328.91      2.87 o 
  -2   7   1     3384.88     3392.41     17.10 o 
  -1   7   1     3969.60     4187.23     24.44 o 
   0   7   1      401.01      431.58      3.29 o 
   1   7   1     1183.90     1276.78      7.33 o 
   2   7   1        3.01        2.82      0.42 o 
   3   7   1        3.34        6.40      0.51 o 
   4   7   1     3948.49     3931.53     18.91 o 
   5   7   1        0.06        0.84      0.49 o 
   6   7   1      499.08      507.14      4.87 o 
   7   7   1      359.00      355.73      4.49 o 
  -7   8   1       16.46       12.52      1.44 o 
  -6   8   1        0.25        0.10      0.70 o 
  -5   8   1     3402.18     3494.20     20.08 o 
  -4   8   1       77.54       78.93      1.61 o 
  -3   8   1      574.70      545.43      4.10 o 
  -2   8   1     2857.91     2860.03     17.70 o 
  -1   8   1     3037.98     3211.14     17.32 o 
   0   8   1       13.61       13.57      0.54 o 
   1   8   1     5356.94     5369.34     40.55 o 
   2   8   1     2035.57     2171.78     10.00 o 
   3   8   1      183.90      181.96      1.92 o 
   4   8   1      192.99      191.94      2.18 o 
   5   8   1       10.35        7.25      1.04 o 
   6   8   1       83.48       87.11      2.05 o 
   7   8   1        4.03        2.89      1.07 o 
  -7   9   1       49.41       43.00      2.55 o 
  -6   9   1        0.30        2.39      1.14 o 
  -5   9   1      459.21      419.82      4.21 o 
  -4   9   1     1443.41     1418.79      9.08 o 
  -3   9   1      773.77      828.92      5.80 o 
  -2   9   1       49.97       38.08      1.32 o 
  -1   9   1     2997.30     3092.91     14.78 o 
   0   9   1      688.21      689.91      4.22 o 
   1   9   1      366.94      414.92      2.85 o 
   2   9   1        4.47        6.36      0.45 o 
   3   9   1      104.01       93.93      1.63 o 
   4   9   1      207.57      215.33      2.67 o 
   5   9   1       21.46       21.86      1.77 o 
   6   9   1      243.92      262.34      3.42 o 
   7   9   1      622.42      719.83      7.02 o 
  -6  10   1      127.07      131.98      2.91 o 
  -5  10   1      599.18      580.87      5.15 o 
  -4  10   1      212.83      200.80      2.89 o 
  -3  10   1      165.69      171.67      2.21 o 
  -2  10   1        4.39       12.04      1.20 o 
  -1  10   1       76.62       77.92      1.28 o 
   0  10   1      202.44      173.61      1.73 o 
   1  10   1     5287.93     5315.98     26.35 o 
   2  10   1      778.28      770.27      4.63 o 
   3  10   1       79.98       81.46      1.72 o 
   4  10   1      836.86      779.71      6.02 o 
   5  10   1      996.08     1003.51      7.56 o 
   6  10   1       76.78       64.61      2.02 o 
  -6  11   1       49.34       54.72      2.23 o 
  -5  11   1      296.27      283.36      3.53 o 
  -4  11   1      337.61      335.13      3.97 o 
  -3  11   1     1040.15     1042.16      8.00 o 
  -2  11   1       26.64       21.08      1.00 o 
  -1  11   1      576.08      579.68      3.87 o 
   0  11   1      115.05      117.16      1.38 o 
   1  11   1      661.84      696.79      4.59 o 
   2  11   1      226.13      225.83      2.12 o 
   3  11   1      562.08      564.86      4.74 o 
   4  11   1      155.00      146.83      2.44 o 
   5  11   1       50.94       46.08      2.19 o 
   6  11   1      239.97      251.45      3.56 o 
  -6  12   1      586.20      584.67      6.38 o 
  -5  12   1      893.89      886.96      7.97 o 
  -4  12   1     1547.48     1569.17     10.49 o 
  -3  12   1     3390.19     3429.36     24.76 o 
  -2  12   1        1.47        4.91      0.79 o 
  -1  12   1      525.75      540.69      3.97 o 
   0  12   1       69.62       71.02      1.47 o 
   1  12   1     3523.61     3421.18     17.75 o 
   2  12   1     2832.13     2907.08     16.97 o 
   3  12   1     2751.59     2715.74     16.22 o 
   4  12   1      116.35      116.62      2.32 o 
   5  12   1      335.69      365.16      4.17 o 
   6  12   1       96.28       76.09      2.85 o 
  -5  13   1       27.13       21.25      1.66 o 
  -4  13   1      143.52      131.65      2.38 o 
  -3  13   1      269.78      253.12      3.22 o 
  -2  13   1     1689.20     1698.43     12.00 o 
  -1  13   1        0.73        0.89      0.57 o 
   0  13   1      365.30      364.25      3.42 o 
   1  13   1      173.33      177.41      2.09 o 
   2  13   1      488.23      535.03      4.65 o 
   3  13   1      380.07      408.82      4.12 o 
   4  13   1      204.71      197.97      3.03 o 
   5  13   1        5.75        3.90      1.00 o 
  -5  14   1      411.16      444.24      5.44 o 
  -4  14   1      281.79      303.95      3.78 o 
  -3  14   1        4.54        6.51      0.90 o 
  -2  14   1      323.36      356.78      4.13 o 
  -1  14   1       70.72       77.97      1.65 o 
   0  14   1       91.69      108.32      2.03 o 
   1  14   1        1.74        2.02      0.94 o 
   2  14   1      261.19      239.93      3.06 o 
   3  14   1      130.25      131.50      2.43 o 
   4  14   1      146.38      148.26      2.77 o 
   5  14   1      110.68      112.11      2.61 o 
  -4  15   1      499.41      525.82      5.93 o 
  -3  15   1       65.70       64.94      2.25 o 
  -2  15   1      112.66      112.88      2.50 o 
  -1  15   1      154.87      154.84      2.54 o 
   0  15   1     1038.48     1060.08      7.49 o 
   1  15   1       59.03       53.26      1.57 o 
   2  15   1      486.58      511.73      5.38 o 
   3  15   1       34.97       37.58      1.68 o 
   4  15   1        0.84        1.36      0.96 o 
  -4  16   1       33.57       18.22      3.10 o 
  -3  16   1     2149.77     2114.78     15.21 o 
  -2  16   1        6.90        7.44      1.10 o 
  -1  16   1     1241.36     1221.27      9.63 o 
   0  16   1        5.37       13.75      1.97 o 
   1  16   1       67.34       64.56      3.38 o 
   2  16   1        5.15        3.10      1.10 o 
   3  16   1      622.34      604.85      6.37 o 
   4  16   1      276.50      255.52      4.55 o 
  -3  17   1        0.39        2.17      1.34 o 
  -2  17   1       32.19       27.87      1.71 o 
  -1  17   1      551.36      539.84      5.73 o 
   0  17   1       80.71      102.13      2.26 o 
   1  17   1      136.57      120.44      3.29 o 
   2  17   1      519.46      520.17      5.73 o 
   3  17   1        4.34        4.71      1.41 o 
  -1  18   1       79.99       90.36      2.65 o 
   0  18   1     1018.23     1063.70     10.21 o 
   1  18   1        8.59       11.59      1.35 o 
  -8   0   2      114.16      132.42      3.90 o 
  -6   0   2      567.52      580.72      8.41 o 
  -4   0   2     8885.46     9335.31     71.88 o 
  -2   0   2     1237.70     1344.58     14.47 o 
   0   0   2    11430.51    10451.96    151.63 o 
   2   0   2     1367.17     1231.78     20.62 o 
   4   0   2     2309.48     2503.57     24.22 o 
   6   0   2     5957.48     6144.66     58.49 o 
   8   0   2      383.38      402.85     10.24 o 
  -8   1   2        2.65        0.90      0.85 o 
  -7   1   2     1287.46     1281.22      9.94 o 
  -6   1   2        0.55        0.59      0.53 o 
  -5   1   2      407.37      372.21      3.12 o 
  -4   1   2     1326.20     1499.58      8.83 o 
  -3   1   2     1256.85     1293.18      8.25 o 
  -2   1   2     4120.62     3967.45     25.20 o 
  -1   1   2     7435.13     7206.94     71.73 o 
   0   1   2        2.61        4.57      0.23 o 
   1   1   2      623.44      656.87      4.20 o 
   2   1   2      540.84      475.75      3.08 o 
   3   1   2      242.72      238.96      2.05 o 
   4   1   2      468.59      545.96      3.58 o 
   5   1   2     3110.22     3111.78     19.19 o 
   6   1   2      102.65      112.88      2.59 o 
   7   1   2      267.40      309.92      4.56 o 
   8   1   2       11.25        9.90      1.38 o 
  -8   2   2      338.95      354.81      4.64 o 
  -7   2   2       50.61       62.61      2.05 o 
  -6   2   2      121.52      136.90      2.15 o 
  -5   2   2      214.64      229.69      2.20 o 
  -4   2   2      189.48      142.52      2.93 o 
  -3   2   2     4049.08     4082.06     20.50 o 
  -2   2   2    10915.54    10657.65     50.53 o 
  -1   2   2       15.53       10.94      0.64 o 
   0   2   2      295.27      280.79      2.37 o 
   1   2   2       68.78       80.03      1.25 o 
   2   2   2     1304.57     1400.37      8.74 o 
   3   2   2       24.91       17.66      0.55 o 
   4   2   2       63.98       60.47      1.05 o 
   5   2   2     1760.05     1800.44     10.95 o 
   6   2   2      756.85      754.94      7.17 o 
   7   2   2       10.23       12.49      1.30 o 
   8   2   2       71.79       75.17      2.83 o 
  -8   3   2       83.61       73.82      2.83 o 
  -7   3   2      254.53      264.65      3.70 o 
  -6   3   2      413.41      429.37      4.02 o 
  -5   3   2      350.13      363.94      3.70 o 
  -4   3   2      590.63      571.71      4.59 o 
  -3   3   2       69.44       56.66      0.78 o 
  -2   3   2     1795.19     1889.52      9.67 o 
  -1   3   2        4.46        0.49      0.27 o 
   0   3   2     4833.19     4715.33     34.57 o 
   1   3   2        6.78       13.33      0.62 o 
   2   3   2      591.12      484.49      3.38 o 
   3   3   2      320.78      332.23      2.35 o 
   4   3   2      229.18      213.02      1.94 o 
   5   3   2       27.45       21.74      1.04 o 
   6   3   2      455.29      396.86      4.24 o 
   7   3   2       57.15       57.68      2.65 o 
  -7   4   2      644.25      618.10      4.98 o 
  -6   4   2     1338.57     1507.26     10.83 o 
  -5   4   2     1815.00     1791.30     10.91 o 
  -4   4   2     7092.81     7065.73     35.06 o 
  -3   4   2     6884.17     6980.69     35.59 o 
  -2   4   2     3146.17     3259.61     16.33 o 
  -1   4   2     9491.79     9395.08     53.59 o 
   0   4   2     6559.23     6662.16     43.39 o 
   1   4   2     2136.76     2244.14     14.02 o 
   2   4   2     1769.27     1894.23      9.24 o 
   3   4   2      246.67      269.00      2.20 o 
   4   4   2      644.44      714.51      4.66 o 
   5   4   2     3548.21     3512.68     19.84 o 
   6   4   2       13.41       16.15      1.10 o 
   7   4   2     1943.20     2005.56     18.53 o 
  -7   5   2      472.61      500.76      4.38 o 
  -6   5   2      119.77      109.11      2.27 o 
  -5   5   2        0.05        0.21      0.50 o 
  -4   5   2      510.07      522.18      3.72 o 
  -3   5   2        7.59        5.16      0.47 o 
  -2   5   2     3009.26     2929.67     16.28 o 
  -1   5   2      977.83     1193.14      9.47 o 
   0   5   2      840.72      880.80      4.71 o 
   1   5   2       50.84       61.41      0.85 o 
   2   5   2     2875.71     3063.27     17.12 o 
   3   5   2       35.81       32.06      0.79 o 
   4   5   2     3052.81     3015.13     15.83 o 
   5   5   2      556.63      577.95      4.70 o 
   6   5   2      158.72      156.18      2.43 o 
   7   5   2      986.53     1009.88      8.40 o 
  -7   6   2        1.08        1.26      0.77 o 
  -6   6   2        0.08        0.46      0.64 o 
  -5   6   2        0.31        0.32      0.54 o 
  -4   6   2      829.64      861.32      5.93 o 
  -3   6   2       93.37       72.84      1.33 o 
  -2   6   2      278.14      385.60      2.63 o 
  -1   6   2     2465.86     2506.40     27.09 o 
   0   6   2     2110.37     2319.56     12.88 o 
   1   6   2     2392.30     2438.65     13.40 o 
   2   6   2     1498.68     1520.70      7.58 o 
   3   6   2      824.17      860.72      4.96 o 
   4   6   2      103.61      105.60      1.41 o 
   5   6   2      100.35      100.88      1.55 o 
   6   6   2      320.31      324.43      3.30 o 
   7   6   2     1138.82     1175.59     10.64 o 
  -7   7   2       32.86       33.85      1.98 o 
  -6   7   2       19.74       21.41      1.12 o 
  -5   7   2     1352.92     1415.55      9.21 o 
  -4   7   2        6.01        6.18      0.58 o 
  -3   7   2      856.10      797.62      5.35 o 
  -2   7   2     2083.78     2144.19     12.72 o 
  -1   7   2      236.99      261.48      2.47 o 
   0   7   2     4546.23     4786.25     26.27 o 
   1   7   2     3248.33     3213.79     17.78 o 
   2   7   2      303.92      386.56      2.48 o 
   3   7   2     1253.47     1112.45      6.55 o 
   4   7   2       51.80       46.25      1.17 o 
   5   7   2       16.32       13.44      1.06 o 
   6   7   2        2.26        2.67      0.86 o 
   7   7   2      106.35      102.80      2.90 o 
  -7   8   2        0.00        0.42      1.11 o 
  -6   8   2      490.33      503.89      5.17 o 
  -5   8   2      648.58      596.98      6.24 o 
  -4   8   2      369.47      402.45      3.62 o 
  -3   8   2      218.78      204.94      1.87 o 
  -2   8   2    12288.77    12606.86     70.31 o 
  -1   8   2      163.31      148.70      1.52 o 
   0   8   2     2080.19     1992.08     10.30 o 
   1   8   2      118.21      122.23      1.49 o 
   2   8   2     2782.62     2914.40     15.10 o 
   3   8   2      328.02      307.09      3.65 o 
   4   8   2     3381.94     3319.47     21.66 o 
   5   8   2      246.21      245.24      3.04 o 
   6   8   2     1115.77     1126.70      8.32 o 
   7   8   2      135.01      125.83      3.23 o 
  -7   9   2      690.80      721.45      7.95 o 
  -6   9   2      475.37      495.45      5.34 o 
  -5   9   2     2004.58     1879.57     11.87 o 
  -4   9   2      326.50      297.15      3.08 o 
  -3   9   2       12.50       11.80      0.84 o 
  -2   9   2     1044.99     1145.97      6.63 o 
  -1   9   2       80.26       97.49      1.68 o 
   0   9   2      857.43      816.79      4.85 o 
   1   9   2     4260.90     4361.89     23.57 o 
   2   9   2        0.34        2.10      0.39 o 
   3   9   2     2684.23     2566.13     15.09 o 
   4   9   2      135.90      133.27      2.22 o 
   5   9   2       20.53       19.72      1.36 o 
   6   9   2        0.11        0.87      0.85 o 
   7   9   2      311.01      351.91      5.31 o 
  -6  10   2       40.44       43.81      2.07 o 
  -5  10   2      343.05      345.56      4.13 o 
  -4  10   2      309.16      301.15      3.60 o 
  -3  10   2      199.21      197.03      2.32 o 
  -2  10   2      551.93      563.88      3.88 o 
  -1  10   2      214.68      214.87      3.62 o 
   0  10   2      285.94      262.85      2.16 o 
   1  10   2      353.83      323.47      2.86 o 
   2  10   2      305.36      330.37      4.68 o 
   3  10   2      523.99      516.43      4.44 o 
   4  10   2        0.18        1.85      0.70 o 
   5  10   2       13.61       12.66      1.27 o 
   6  10   2      363.17      354.45      4.13 o 
  -6  11   2       50.24       49.21      2.23 o 
  -5  11   2      482.36      467.61      5.80 o 
  -4  11   2      119.02      125.33      2.46 o 
  -3  11   2      256.38      252.37      3.17 o 
  -2  11   2     1629.34     1606.02     10.70 o 
  -1  11   2       70.72       85.28      1.56 o 
   0  11   2       75.63       74.42      1.16 o 
   1  11   2      197.10      198.92      2.27 o 
   2  11   2        0.80        0.84      0.47 o 
   3  11   2       12.87       10.75      0.85 o 
   4  11   2     1453.40     1398.80     10.18 o 
   5  11   2      677.47      671.16      5.83 o 
   6  11   2      108.12       99.11      2.44 o 
  -6  12   2     1266.67     1275.22     10.64 o 
  -5  12   2      263.59      257.82      3.85 o 
  -4  12   2      115.56      134.44      2.59 o 
  -3  12   2     2461.99     2456.05     16.26 o 
  -2  12   2     4110.52     4103.30     24.78 o 
  -1  12   2        8.05        6.89      0.72 o 
   0  12   2     1773.64     1707.32     10.31 o 
   1  12   2        4.32        3.03      0.80 o 
   2  12   2       26.40       32.45      1.44 o 
   3  12   2     1389.13     1333.07      9.10 o 
   4  12   2      359.06      381.62      4.03 o 
   5  12   2      341.72      352.91      4.10 o 
   6  12   2      193.01      164.68      3.03 o 
  -5  13   2      435.54      460.21      5.44 o 
  -4  13   2      831.22      778.17      8.02 o 
  -3  13   2       31.44       24.43      1.76 o 
  -2  13   2      218.77      202.53      3.71 o 
  -1  13   2        0.06        0.39      0.76 o 
   0  13   2     2097.91     2106.27     12.53 o 
   1  13   2      401.97      414.02      3.43 o 
   2  13   2      158.67      162.56      2.46 o 
   3  13   2      601.33      590.87      5.19 o 
   4  13   2      392.49      389.18      4.21 o 
   5  13   2        0.01        2.41      1.43 o 
  -5  14   2       15.34       11.93      1.41 o 
  -4  14   2      653.56      643.69      6.43 o 
  -3  14   2      655.50      654.25      6.10 o 
  -2  14   2        4.17        7.29      2.03 o 
  -1  14   2       13.88       12.60      1.00 o 
   0  14   2      767.09      758.66      6.28 o 
   1  14   2      131.43      100.39      1.76 o 
   2  14   2      519.13      476.74      4.47 o 
   3  14   2       73.22       73.03      1.98 o 
   4  14   2      118.74      109.70      2.43 o 
   5  14   2     1234.68     1252.02      9.52 o 
  -4  15   2       58.18       64.64      2.83 o 
  -3  15   2      198.54      200.22      3.45 o 
  -2  15   2      121.67      116.13      2.55 o 
  -1  15   2     1105.57     1133.49      8.07 o 
   0  15   2        7.44        4.56      0.84 o 
   1  15   2        1.40        0.36      0.70 o 
   2  15   2        1.60        1.19      0.95 o 
   3  15   2        2.35        2.13      0.91 o 
   4  15   2       38.42       32.29      2.39 o 
  -4  16   2     1806.38     1745.07     15.28 o 
  -3  16   2      356.17      310.31      6.95 o 
  -2  16   2      138.12      139.19      2.89 o 
  -1  16   2       14.50       22.84      2.01 o 
   0  16   2      401.40      392.50      4.37 o 
   1  16   2       93.21       89.68      2.46 o 
   2  16   2       91.66      101.55      2.61 o 
   3  16   2       47.37       38.27      3.16 o 
  -3  17   2      996.97     1044.56     10.44 o 
  -2  17   2       94.17       95.82      2.65 o 
  -1  17   2      870.70      912.32      8.05 o 
   0  17   2      214.47      214.82      3.14 o 
   1  17   2        3.71        2.61      1.53 o 
   2  17   2      139.71      137.52      3.10 o 
   3  17   2        1.87        1.49      1.15 o 
  -1  18   2      191.62      193.68      3.54 o 
   0  18   2        9.96       12.56      1.48 o 
   1  18   2      148.49      160.52      3.71 o 
  -7   0   3      397.29      474.12      6.60 o 
  -5   0   3     2056.74     1959.12     16.27 o 
  -3   0   3    17470.95    17908.80    256.25 o 
  -1   0   3    14644.98    13598.93    118.32 o 
   1   0   3    28972.54    27201.86    687.22 o 
   3   0   3      389.53      414.36      4.36 o 
   5   0   3       72.60       88.70      2.66 o 
   7   0   3     1520.89     1590.89     18.78 o 
  -8   1   3        3.83        2.25      0.93 o 
  -7   1   3      148.48      147.03      2.74 o 
  -6   1   3       23.16       23.83      1.11 o 
  -5   1   3       58.96       63.58      1.32 o 
  -4   1   3     3340.53     3448.28     17.50 o 
  -3   1   3     1763.61     1706.91     10.81 o 
  -2   1   3      995.99      824.53      6.31 o 
  -1   1   3     5693.29     5333.11     27.60 o 
   0   1   3     4909.33     4814.61     27.89 o 
   1   1   3     2593.83     2401.33     19.48 o 
   2   1   3     1321.59     1390.62      7.87 o 
   3   1   3        7.33       18.71      0.66 o 
   4   1   3      939.60      988.74      6.91 o 
   5   1   3     2181.37     2182.63     14.03 o 
   6   1   3       15.41       12.06      1.16 o 
   7   1   3        4.98        4.29      1.11 o 
  -8   2   3       95.39      104.55      2.80 o 
  -7   2   3       16.20       18.59      1.28 o 
  -6   2   3       10.95       17.77      1.27 o 
  -5   2   3      454.30      464.84      3.46 o 
  -4   2   3        2.35        7.20      0.47 o 
  -3   2   3      771.64      912.53      5.63 o 
  -2   2   3       28.26       33.73      0.77 o 
  -1   2   3      801.67      730.57      7.85 o 
   0   2   3     4863.50     4647.61     25.02 o 
   1   2   3     1330.19     1386.27      8.49 o 
   2   2   3     3321.61     3300.52     16.42 o 
   3   2   3      191.41      151.18      1.55 o 
   4   2   3      507.30      541.25      3.95 o 
   5   2   3      345.85      362.35      3.75 o 
   6   2   3      191.64      188.65      3.75 o 
   7   2   3      345.75      322.00      5.43 o 
  -8   3   3      326.07      331.02      5.05 o 
  -7   3   3       38.91       26.32      1.46 o 
  -6   3   3     3123.64     3056.34     17.80 o 
  -5   3   3     3544.61     3684.26     22.61 o 
  -4   3   3      150.05      127.63      1.69 o 
  -3   3   3       47.58       69.89      0.87 o 
  -2   3   3      305.86      323.38      2.29 o 
  -1   3   3       61.64       38.23      1.38 o 
   0   3   3     3099.12     3059.68     24.04 o 
   1   3   3     6449.02     6478.67     52.25 o 
   2   3   3     1537.59     1436.82      8.74 o 
   3   3   3       56.77       58.31      1.50 o 
   4   3   3      104.16      111.47      1.49 o 
   5   3   3     1699.61     1681.57     11.48 o 
   6   3   3     1702.78     1772.41     12.41 o 
   7   3   3       13.03       11.64      1.47 o 
  -7   4   3      523.72      531.84      4.55 o 
  -6   4   3       10.78       17.47      0.96 o 
  -5   4   3     1274.87     1224.60      8.75 o 
  -4   4   3      714.63      825.85      5.00 o 
  -3   4   3      441.19      493.79      3.21 o 
  -2   4   3     1269.59     1476.65      9.78 o 
  -1   4   3     2050.49     1994.78     14.62 o 
   0   4   3      239.24      263.81      4.16 o 
   1   4   3     2198.07     2161.21     12.91 o 
   2   4   3     1070.85     1035.03      8.29 o 
   3   4   3      328.89      352.69      2.34 o 
   4   4   3       64.58       71.97      1.01 o 
   5   4   3     2478.72     2529.98     16.33 o 
   6   4   3     3028.72     3050.26     19.65 o 
   7   4   3      729.53      754.93      9.16 o 
  -7   5   3       12.68       13.47      1.39 o 
  -6   5   3       90.59       79.37      3.40 o 
  -5   5   3       28.08       27.77      1.13 o 
  -4   5   3     2439.03     2436.47     14.07 o 
  -3   5   3      606.97      605.78      3.75 o 
  -2   5   3      675.94      650.43      3.86 o 
  -1   5   3    10194.42     9768.24     89.62 o 
   0   5   3      756.59      785.82      7.05 o 
   1   5   3      809.07      860.42      5.19 o 
   2   5   3     2211.69     2221.57     10.67 o 
   3   5   3       10.63        5.93      0.49 o 
   4   5   3     3408.26     3482.34     18.07 o 
   5   5   3       42.07       43.04      1.46 o 
   6   5   3      227.16      231.69      3.25 o 
   7   5   3       13.95       12.48      1.24 o 
  -7   6   3       71.23       77.78      2.27 o 
  -6   6   3       18.83       16.25      1.22 o 
  -5   6   3       86.86       81.81      1.63 o 
  -4   6   3     1473.46     1435.53      8.98 o 
  -3   6   3       40.74       42.82      1.21 o 
  -2   6   3      563.27      563.54      3.49 o 
  -1   6   3       61.00       69.36      1.01 o 
   0   6   3        1.62        2.45      0.37 o 
   1   6   3      115.75      167.34      1.75 o 
   2   6   3       18.69       29.70      0.61 o 
   3   6   3      501.40      569.31      4.15 o 
   4   6   3     2220.15     2274.52     12.39 o 
   5   6   3      141.84      145.91      2.05 o 
   6   6   3      733.93      725.88      5.85 o 
   7   6   3      480.76      493.10      6.14 o 
  -7   7   3      186.61      177.01      3.15 o 
  -6   7   3     1861.67     1911.91     15.00 o 
  -5   7   3      610.59      599.36      4.87 o 
  -4   7   3      138.81      145.99      1.92 o 
  -3   7   3       31.24       25.59      0.73 o 
  -2   7   3      324.04      342.51      3.42 o 
  -1   7   3       33.33       25.75      0.76 o 
   0   7   3     4883.74     4774.38     25.95 o 
   1   7   3        4.68       13.76      0.99 o 
   2   7   3       10.31        8.94      0.67 o 
   3   7   3      678.65      619.67      4.44 o 
   4   7   3      533.59      494.96      3.50 o 
   5   7   3       66.45       56.66      1.50 o 
   6   7   3      794.27      792.80      7.95 o 
   7   7   3      383.90      404.04      5.59 o 
  -7   8   3      282.12      282.68      4.62 o 
  -6   8   3       93.87       92.16      2.53 o 
  -5   8   3     3519.00     3669.64     21.02 o 
  -4   8   3     2048.24     2017.35     12.17 o 
  -3   8   3     3255.32     3155.25     18.71 o 
  -2   8   3       12.98       13.18      1.73 o 
  -1   8   3     1944.83     1964.66     10.42 o 
   0   8   3      504.72      512.28      3.50 o 
   1   8   3      130.52      139.26      1.79 o 
   2   8   3      246.77      255.86      2.68 o 
   3   8   3     1974.91     2033.36     12.63 o 
   4   8   3      706.28      651.48      5.16 o 
   5   8   3     1391.20     1389.88      9.45 o 
   6   8   3       10.20        8.13      1.07 o 
   7   8   3      976.57     1026.95     10.01 o 
  -7   9   3       23.51       30.20      1.94 o 
  -6   9   3      455.24      481.13      5.94 o 
  -5   9   3        2.62       10.16      0.98 o 
  -4   9   3      177.05      174.61      2.33 o 
  -3   9   3       75.91       64.75      1.40 o 
  -2   9   3      641.94      711.88      4.51 o 
  -1   9   3     1653.42     1699.47      9.19 o 
   0   9   3     1788.41     1708.63      9.81 o 
   1   9   3      796.77      725.35      5.27 o 
   2   9   3       42.54       38.85      0.95 o 
   3   9   3     2658.15     2590.91     17.98 o 
   4   9   3      208.47      232.67      2.86 o 
   5   9   3        7.06        7.03      0.90 o 
   6   9   3      103.04      108.85      2.33 o 
  -6  10   3      105.95      105.92      3.04 o 
  -5  10   3        2.01        3.87      1.01 o 
  -4  10   3        0.22        1.25      0.66 o 
  -3  10   3     1229.66     1193.62      7.84 o 
  -2  10   3     1727.84     1739.87     10.85 o 
  -1  10   3        0.18        1.23      0.39 o 
   0  10   3      196.66      165.86      1.82 o 
   1  10   3      159.23      162.95      1.95 o 
   2  10   3       14.43       18.53      1.15 o 
   3  10   3      355.71      340.79      3.42 o 
   4  10   3      135.98      149.39      2.40 o 
   5  10   3       37.40       42.35      1.72 o 
   6  10   3      809.18      817.95      6.81 o 
  -6  11   3        0.36        1.08      1.07 o 
  -5  11   3     1758.40     1746.76     14.38 o 
  -4  11   3      262.28      281.22      3.51 o 
  -3  11   3      327.75      327.01      3.24 o 
  -2  11   3     1758.90     1744.95      9.74 o 
  -1  11   3     2558.50     2509.65     13.30 o 
   0  11   3      500.45      455.70      4.00 o 
   1  11   3     1348.82     1309.24      8.28 o 
   2  11   3      486.02      516.31      3.96 o 
   3  11   3      667.30      608.30      5.12 o 
   4  11   3      366.91      377.03      3.94 o 
   5  11   3      758.34      750.91      6.29 o 
   6  11   3        3.78        4.96      1.12 o 
  -6  12   3      160.24      157.13      3.93 o 
  -5  12   3       18.76       13.66      1.76 o 
  -4  12   3        7.96        5.78      1.10 o 
  -3  12   3     2344.17     2253.10     17.83 o 
  -2  12   3       17.71       17.36      1.11 o 
  -1  12   3     1781.92     1812.67     11.00 o 
   0  12   3        7.57        7.22      0.82 o 
   1  12   3        0.45        0.87      0.57 o 
   2  12   3      987.89      974.50      7.03 o 
   3  12   3      315.89      323.04      3.53 o 
   4  12   3       35.11       44.23      1.68 o 
   5  12   3        7.53        9.71      1.12 o 
   6  12   3      346.06      350.75      4.79 o 
  -5  13   3      645.03      662.46      7.46 o 
  -4  13   3      280.94      267.83      4.27 o 
  -3  13   3      975.08      960.17     10.75 o 
  -2  13   3       92.05       96.89      2.41 o 
  -1  13   3        0.58        0.61      0.72 o 
   0  13   3      362.26      327.07      3.45 o 
   1  13   3        0.03        0.43      0.57 o 
   2  13   3      367.38      328.75      3.52 o 
   3  13   3      317.52      310.96      3.53 o 
   4  13   3       36.69       37.15      1.98 o 
   5  13   3       28.40       38.01      2.06 o 
  -5  14   3       13.06       13.50      1.40 o 
  -4  14   3       17.38       19.68      1.68 o 
  -3  14   3      890.19      886.44     10.21 o 
  -2  14   3      311.35      277.44      4.05 o 
  -1  14   3      436.92      418.34      4.37 o 
   0  14   3      590.64      584.35      5.37 o 
   1  14   3       99.68      107.28      1.98 o 
   2  14   3      168.88      179.59      2.74 o 
   3  14   3      150.42      146.20      2.63 o 
   4  14   3       27.46       21.83      1.52 o 
   5  14   3      128.03      119.25      2.73 o 
  -4  15   3     2440.06     2449.18     19.56 o 
  -3  15   3        1.29        2.04      1.79 o 
  -2  15   3      608.66      586.32      6.46 o 
  -1  15   3      436.46      422.32      4.56 o 
   0  15   3       40.57       39.16      1.81 o 
   1  15   3       23.00       25.22      1.63 o 
   2  15   3        7.26        8.86      1.20 o 
   3  15   3       20.19       16.90      1.53 o 
   4  15   3     1145.51     1198.17      9.32 o 
  -4  16   3      889.86      939.49      9.81 o 
  -3  16   3      483.89      465.37      6.15 o 
  -2  16   3      321.04      317.06      5.64 o 
  -1  16   3      683.86      718.49      7.44 o 
   0  16   3      285.16      273.29      3.96 o 
   1  16   3     1059.54     1044.43     10.97 o 
   2  16   3      371.38      384.66      5.30 o 
   3  16   3       12.42       11.44      2.18 o 
  -3  17   3        4.04        2.19      1.83 o 
  -2  17   3      404.21      440.50      6.01 o 
  -1  17   3      378.19      353.65      4.49 o 
   0  17   3      221.33      230.74      3.26 o 
   1  17   3      252.06      235.96      4.27 o 
   2  17   3      265.25      275.43      4.69 o 
  -1  18   3        3.44        4.43      2.08 o 
   0  18   3        1.21        2.28      1.42 o 
   1  18   3        6.48        8.23      1.55 o 
  -8   0   4      176.00      167.24      5.48 o 
  -6   0   4      559.58      517.92      6.47 o 
  -4   0   4     1934.33     2084.86     14.66 o 
  -2   0   4      223.98      269.08      2.41 o 
   0   0   4     5807.36     5646.84     44.28 o 
   2   0   4      280.27      243.81      3.47 o 
   4   0   4     4694.00     4980.13     37.91 o 
   6   0   4     7328.09     7516.54     70.82 o 
  -8   1   4       43.21       42.33      2.46 o 
  -7   1   4      509.11      516.15      4.85 o 
  -6   1   4       79.65       75.76      1.55 o 
  -5   1   4     1891.78     1794.81      9.96 o 
  -4   1   4        3.48        3.11      0.59 o 
  -3   1   4     3294.28     3432.71     17.37 o 
  -2   1   4      146.15      141.59      1.11 o 
  -1   1   4     1098.10     1032.70      8.20 o 
   0   1   4    28446.81    27676.54    455.75 o 
   1   1   4    11577.38    10567.35    170.40 o 
   2   1   4      505.59      487.61      2.98 o 
   3   1   4     1436.45     1538.52      8.95 o 
   4   1   4     4336.45     4515.15     26.77 o 
   5   1   4      264.46      259.16      2.92 o 
   6   1   4       38.70       40.08      2.24 o 
   7   1   4       99.96      109.34      2.83 o 
  -8   2   4       72.06       69.59      2.50 o 
  -7   2   4        1.28        2.68      0.81 o 
  -6   2   4       82.27       61.53      1.71 o 
  -5   2   4        0.08        1.46      0.46 o 
  -4   2   4      633.61      740.67      4.61 o 
  -3   2   4     1125.00     1147.43      7.73 o 
  -2   2   4      143.52      114.29      1.02 o 
  -1   2   4        7.21        5.48      0.30 o 
   0   2   4      868.56      829.22      7.20 o 
   1   2   4        4.21        0.00      0.27 o 
   2   2   4     1278.81     1382.21     10.87 o 
   3   2   4       18.24       17.93      0.72 o 
   4   2   4     3978.31     3999.29     21.87 o 
   5   2   4     1962.53     1971.95     13.11 o 
   6   2   4       28.38       33.82      1.85 o 
   7   2   4      155.76      169.21      4.04 o 
  -8   3   4      267.93      269.19      4.15 o 
  -7   3   4      530.81      563.16      6.35 o 
  -6   3   4      321.39      298.08      3.22 o 
  -5   3   4       69.67       91.40      1.63 o 
  -4   3   4     2926.97     2768.90     15.54 o 
  -3   3   4      822.87      685.53      5.43 o 
  -2   3   4      191.02      266.50      3.12 o 
  -1   3   4     4019.03     3932.56     30.02 o 
   0   3   4      596.30      561.13      3.91 o 
   1   3   4      576.29      618.72      4.45 o 
   2   3   4      278.32      209.22      1.71 o 
   3   3   4      178.22      236.14      1.95 o 
   4   3   4     1657.85     1535.07      9.23 o 
   5   3   4     1908.14     1909.84     12.76 o 
   6   3   4        2.56        1.49      0.78 o 
   7   3   4      327.12      320.11      5.64 o 
  -7   4   4      121.01      117.04      2.50 o 
  -6   4   4        0.13        1.01      0.68 o 
  -5   4   4      237.82      192.30      2.57 o 
  -4   4   4     2700.43     2682.21     20.99 o 
  -3   4   4      563.34      609.61      3.82 o 
  -2   4   4     6311.02     6629.35     33.78 o 
  -1   4   4      763.44      916.47      5.79 o 
   0   4   4      540.52      544.47      5.16 o 
   1   4   4      273.58      228.62      1.76 o 
   2   4   4      108.26      139.35      3.27 o 
   3   4   4     2436.85     2587.96     15.65 o 
   4   4   4       54.30       63.01      1.10 o 
   5   4   4     7945.66     7969.49     46.77 o 
   6   4   4      152.67      155.46      2.71 o 
   7   4   4      103.51      112.99      3.49 o 
  -7   5   4      356.80      368.05      4.45 o 
  -6   5   4       30.43       18.86      1.12 o 
  -5   5   4     1641.26     1465.94     11.48 o 
  -4   5   4     1888.10     1828.31      9.94 o 
  -3   5   4      327.43      331.33      2.45 o 
  -2   5   4     1301.41     1188.72      8.00 o 
  -1   5   4      249.96      306.49      2.42 o 
   0   5   4     8369.02     7529.07     38.91 o 
   1   5   4     2532.24     2512.73     15.60 o 
   2   5   4     1091.12     1217.57      6.65 o 
   3   5   4     2399.03     2524.47     13.07 o 
   4   5   4      101.68      122.78      1.78 o 
   5   5   4        1.74        3.74      0.82 o 
   6   5   4     1351.80     1391.98     10.43 o 
   7   5   4       16.43       16.20      1.50 o 
  -7   6   4       10.45        7.43      1.16 o 
  -6   6   4      153.69      162.11      3.11 o 
  -5   6   4      135.84      160.98      2.38 o 
  -4   6   4      425.12      409.55      3.52 o 
  -3   6   4       22.99       43.91      0.83 o 
  -2   6   4     1341.59     1510.30     11.51 o 
  -1   6   4     1258.25     1218.83      8.14 o 
   0   6   4      138.48      118.61      1.14 o 
   1   6   4      145.47      136.59      2.16 o 
   2   6   4      668.85      664.47      4.06 o 
   3   6   4      945.27      856.23      5.12 o 
   4   6   4      101.42      109.64      1.69 o 
   5   6   4       18.05       16.81      0.99 o 
   6   6   4     1150.80     1158.86     16.66 o 
   7   6   4      506.30      502.50      6.20 o 
  -7   7   4      162.48      162.29      3.45 o 
  -6   7   4      152.74      146.85      3.49 o 
  -5   7   4      360.83      356.20      3.55 o 
  -4   7   4      139.35      144.67      1.95 o 
  -3   7   4      632.59      623.93      4.05 o 
  -2   7   4       36.58       32.74      0.81 o 
  -1   7   4     2519.50     2503.27     18.52 o 
   0   7   4     1528.91     1497.48      9.04 o 
   1   7   4     1741.19     1713.82     10.79 o 
   2   7   4      622.85      588.42      3.86 o 
   3   7   4       77.41      101.53      1.10 o 
   4   7   4        0.18        1.81      0.58 o 
   5   7   4     2466.01     2497.65     16.58 o 
   6   7   4      257.94      262.88      4.21 o 
   7   7   4       45.29       52.79      3.04 o 
  -7   8   4      185.76      201.73      4.57 o 
  -6   8   4      488.09      513.20      5.93 o 
  -5   8   4     1081.22      988.26      7.95 o 
  -4   8   4      161.80      165.16      2.97 o 
  -3   8   4       62.67       68.31      1.59 o 
  -2   8   4     1480.62     1609.74      8.79 o 
  -1   8   4      396.09      406.27      2.87 o 
   0   8   4      520.34      505.56      3.90 o 
   1   8   4      518.78      567.49      4.45 o 
   2   8   4     1023.75     1030.12      6.14 o 
   3   8   4      352.26      347.45      3.31 o 
   4   8   4     3221.30     3300.61     19.05 o 
   5   8   4       85.44       84.81      2.12 o 
   6   8   4       82.76       91.41      2.69 o 
   7   8   4        6.61        4.24      1.68 o 
  -7   9   4       12.62        7.23      1.60 o 
  -6   9   4       29.54       29.61      1.83 o 
  -5   9   4       35.24       22.92      1.79 o 
  -4   9   4     1531.64     1461.86      9.37 o 
  -3   9   4     4214.70     4201.06     32.80 o 
  -2   9   4     1413.86     1525.50      8.46 o 
  -1   9   4       44.91       37.59      0.93 o 
   0   9   4     1330.03     1309.98      6.73 o 
   1   9   4     1715.53     1751.09     11.28 o 
   2   9   4        7.73        9.65      0.91 o 
   3   9   4       79.76      100.03      1.98 o 
   4   9   4        9.15       12.53      0.90 o 
   5   9   4      526.45      526.19      5.34 o 
   6   9   4      336.28      349.04      5.05 o 
  -6  10   4       74.06       68.86      2.88 o 
  -5  10   4      511.84      470.02      5.67 o 
  -4  10   4      973.19      919.07      7.39 o 
  -3  10   4      441.98      415.13      3.94 o 
  -2  10   4      603.96      626.15      4.30 o 
  -1  10   4        0.45        0.62      0.50 o 
   0  10   4       63.44       65.48      1.39 o 
   1  10   4        5.14        6.04      0.61 o 
   2  10   4      316.98      302.39      2.72 o 
   3  10   4      848.46      825.19      6.17 o 
   4  10   4      474.73      478.04      4.44 o 
   5  10   4       66.44       60.87      2.07 o 
   6  10   4      574.82      600.92      7.05 o 
  -6  11   4        4.63        1.63      1.22 o 
  -5  11   4      570.81      579.77      6.71 o 
  -4  11   4      103.20      107.69      2.69 o 
  -3  11   4      692.21      658.15      5.07 o 
  -2  11   4      205.49      197.81      2.10 o 
  -1  11   4      191.27      187.14      1.98 o 
   0  11   4     1962.77     1869.01     11.24 o 
   1  11   4      802.86      819.60      6.28 o 
   2  11   4      144.99      153.73      2.00 o 
   3  11   4      107.39      110.26      2.03 o 
   4  11   4      260.57      256.63      3.27 o 
   5  11   4        1.86        2.77      0.92 o 
   6  11   4      807.92      842.79      8.85 o 
  -6  12   4     1560.86     1533.23     13.69 o 
  -5  12   4        0.47        2.18      1.16 o 
  -4  12   4      401.04      430.97      5.38 o 
  -3  12   4      504.56      477.36      4.71 o 
  -2  12   4       14.83        9.98      0.80 o 
  -1  12   4     1131.86     1150.85      7.65 o 
   0  12   4       85.65       82.18      1.71 o 
   1  12   4       55.29       65.61      1.65 o 
   2  12   4     2347.63     2277.20     13.81 o 
   3  12   4     3601.28     3688.10     21.38 o 
   4  12   4       50.96       49.87      1.79 o 
   5  12   4      518.27      533.88      5.73 o 
  -5  13   4        1.53        2.61      1.28 o 
  -4  13   4      405.85      428.98      5.52 o 
  -3  13   4      112.14      105.74      2.59 o 
  -2  13   4       38.54       38.14      1.78 o 
  -1  13   4     1169.96     1148.39      7.69 o 
   0  13   4       59.12       67.96      1.62 o 
   1  13   4       80.25       76.10      1.87 o 
   2  13   4     2048.53     2080.17     14.30 o 
   3  13   4      559.19      584.96      5.73 o 
   4  13   4      410.73      399.23      4.80 o 
   5  13   4      411.94      384.79      4.85 o 
  -5  14   4       79.66       81.09      3.02 o 
  -4  14   4       13.12       12.15      1.79 o 
  -3  14   4      179.73      172.73      4.04 o 
  -2  14   4      155.32      165.31      3.15 o 
  -1  14   4        8.22       14.35      1.10 o 
   0  14   4        3.25        3.24      0.75 o 
   1  14   4      183.99      198.29      2.86 o 
   2  14   4        4.54        5.86      0.97 o 
   3  14   4      103.93      111.74      2.57 o 
   4  14   4      383.48      412.52      4.94 o 
   5  14   4      477.51      497.64      5.84 o 
  -4  15   4       51.03       70.11      3.51 o 
  -3  15   4        8.30        6.90      1.69 o 
  -2  15   4       25.68       19.51      2.12 o 
  -1  15   4        9.58       13.07      1.40 o 
   0  15   4        6.86        5.93      1.05 o 
   1  15   4     1401.52     1375.39     13.31 o 
   2  15   4      461.19      467.20      5.08 o 
   3  15   4      141.58      135.43      2.90 o 
   4  15   4      257.61      274.78      4.15 o 
  -3  16   4       23.71       30.84      3.22 o 
  -2  16   4      737.41      750.53      9.37 o 
  -1  16   4       11.22       13.30      1.34 o 
   0  16   4      647.71      604.35      5.87 o 
   1  16   4      122.05      107.94      3.40 o 
   2  16   4      723.71      690.78      7.60 o 
   3  16   4      224.01      219.49      3.79 o 
  -2  17   4       28.20       29.67      2.56 o 
  -1  17   4        6.95       11.69      3.24 o 
   0  17   4      382.63      382.90      4.24 o 
   1  17   4      901.15      928.96      9.24 o 
   2  17   4      893.83      878.33      9.05 o 
  -1  18   4      655.15      686.21      7.88 o 
   0  18   4       32.48       37.38      2.63 o 
   1  18   4      703.77      743.68      7.35 o 
  -7   0   5       39.26       17.03      1.60 o 
  -5   0   5      423.25      437.17      5.03 o 
  -3   0   5     5093.86     5115.38     42.09 o 
  -1   0   5     2910.47     2855.85     21.83 o 
   1   0   5     4947.17     5002.31     38.63 o 
   5   0   5      679.05      654.78      8.35 o 
   7   0   5       48.86       48.37      3.32 o 
  -8   1   5     1122.62     1236.12     11.62 o 
  -7   1   5       23.54       22.17      1.28 o 
  -6   1   5      862.43      795.24      5.60 o 
  -5   1   5       18.11       19.08      0.80 o 
  -4   1   5       11.30        8.91      0.46 o 
  -3   1   5        1.63        1.11      0.34 o 
  -2   1   5     1303.34     1080.84      5.84 o 
  -1   1   5     1724.26     1486.56      8.24 o 
   0   1   5     1337.09     1405.15     11.09 o 
   1   1   5     3769.11     3600.23     30.09 o 
   2   1   5       71.80      103.16      1.27 o 
   3   1   5     1428.50     1696.60      9.82 o 
   4   1   5      215.69      238.38      2.55 o 
   5   1   5       88.80       85.45      1.79 o 
   6   1   5     1256.11     1305.41     12.78 o 
   7   1   5       55.77       57.69      2.41 o 
  -8   2   5       17.61       20.45      1.66 o 
  -7   2   5      151.48      149.91      2.91 o 
  -6   2   5       66.72       69.10      1.53 o 
  -5   2   5       16.54       18.41      0.77 o 
  -4   2   5     2641.50     2712.55     13.17 o 
  -3   2   5     2451.97     2704.86     13.77 o 
  -2   2   5     2329.46     2159.66     10.90 o 
  -1   2   5     3043.72     2760.70     16.47 o 
   0   2   5     2121.95     2115.64     11.56 o 
   1   2   5     4537.36     4888.62     26.33 o 
   2   2   5      686.47      713.77      7.24 o 
   3   2   5     1986.63     2212.73     13.65 o 
   4   2   5     1379.43     1344.90      9.03 o 
   5   2   5     2271.42     2314.08     15.09 o 
   6   2   5       48.31       48.20      1.71 o 
   7   2   5       37.87       37.91      2.56 o 
  -7   3   5      178.79      203.03      3.25 o 
  -6   3   5       20.96       19.04      0.88 o 
  -5   3   5     1706.04     1617.84      9.96 o 
  -4   3   5       64.47       68.36      1.10 o 
  -3   3   5      180.78      181.53      1.60 o 
  -2   3   5        0.17        0.11      0.26 o 
  -1   3   5       23.24       45.74      0.86 o 
   0   3   5      826.65      880.23      4.80 o 
   1   3   5     1715.40     1581.79      8.90 o 
   2   3   5      573.63      582.55      3.82 o 
   3   3   5      892.26      820.00      4.95 o 
   4   3   5       57.77       58.46      1.20 o 
   5   3   5       61.41       57.65      1.76 o 
   6   3   5      312.24      290.50      3.69 o 
   7   3   5     1318.44     1326.05     13.73 o 
  -7   4   5       66.27       75.80      2.02 o 
  -6   4   5     1356.38     1199.21      9.10 o 
  -5   4   5     1373.75     1441.95      9.93 o 
  -4   4   5      239.11      229.04      2.46 o 
  -3   4   5      233.28      191.65      1.97 o 
  -2   4   5     1548.57     1558.41      7.68 o 
  -1   4   5       90.94       88.10      1.17 o 
   0   4   5      577.61      525.15      3.13 o 
   1   4   5       86.35       95.18      1.24 o 
   2   4   5      548.57      746.33      4.44 o 
   3   4   5       71.82       63.41      0.97 o 
   4   4   5      254.67      224.22      2.13 o 
   5   4   5      474.58      454.19      4.48 o 
   6   4   5      118.18      125.82      2.50 o 
   7   4   5     1034.95     1054.10     10.02 o 
  -7   5   5       14.15        9.40      1.05 o 
  -6   5   5      596.16      537.27      5.80 o 
  -5   5   5      100.29       81.02      2.06 o 
  -4   5   5       18.43       23.07      0.91 o 
  -3   5   5      288.23      222.03      2.01 o 
  -2   5   5       38.98       59.41      1.02 o 
  -1   5   5      357.32      365.31      2.27 o 
   0   5   5      179.84      201.26      1.69 o 
   1   5   5      153.24      176.08      1.55 o 
   2   5   5     1693.82     1717.27     11.21 o 
   3   5   5     3146.88     3110.57     15.94 o 
   4   5   5      369.20      380.04      3.41 o 
   5   5   5     2423.75     2441.44     15.98 o 
   6   5   5      114.72      114.31      2.46 o 
   7   5   5      151.44      157.59      3.45 o 
  -7   6   5       47.45       56.08      2.34 o 
  -6   6   5       18.74        9.98      1.11 o 
  -5   6   5     1707.11     1648.80     12.79 o 
  -4   6   5      124.48      118.38      1.69 o 
  -3   6   5      823.49      830.55      7.29 o 
  -2   6   5      336.32      354.86      3.08 o 
  -1   6   5       14.56        5.16      0.31 o 
   0   6   5     1251.66     1152.29      7.64 o 
   1   6   5     2893.38     3093.01     18.46 o 
   2   6   5      121.41      152.13      1.45 o 
   3   6   5     1633.87     1622.07      8.90 o 
   4   6   5       82.14       84.50      1.55 o 
   5   6   5      237.04      237.18      2.84 o 
   6   6   5     1048.54     1056.60      9.68 o 
   7   6   5      395.57      407.50      5.59 o 
  -7   7   5        4.12        3.38      1.16 o 
  -6   7   5      307.47      324.47      4.41 o 
  -5   7   5        1.18        1.05      0.78 o 
  -4   7   5     2532.92     2453.12     14.34 o 
  -3   7   5     1146.45     1102.24      6.41 o 
  -2   7   5       75.14       66.81      1.05 o 
  -1   7   5      541.43      493.12      3.71 o 
   0   7   5      486.64      485.69      3.11 o 
   1   7   5        3.65        3.90      0.56 o 
   2   7   5     1053.74     1049.28      6.65 o 
   3   7   5        2.50        1.00      0.46 o 
   4   7   5       16.42       14.86      1.41 o 
   5   7   5      290.92      263.37      3.45 o 
   6   7   5       35.85       34.50      2.06 o 
   7   7   5      294.15      287.35      4.69 o 
  -7   8   5      518.85      559.87      6.69 o 
  -6   8   5      115.44      110.14      2.81 o 
  -5   8   5        4.80       15.21      1.74 o 
  -4   8   5        1.13        3.86      0.83 o 
  -3   8   5      190.13      181.47      1.81 o 
  -2   8   5      334.10      333.37      2.78 o 
  -1   8   5     2640.11     2667.91     18.96 o 
   0   8   5      734.55      783.12      4.65 o 
   1   8   5      715.49      710.98      5.34 o 
   2   8   5      945.10     1009.90      6.58 o 
   3   8   5      607.44      587.88      5.09 o 
   4   8   5     2175.47     2142.99     14.35 o 
   5   8   5        5.45        5.42      1.01 o 
   6   8   5      169.32      163.23      3.45 o 
  -7   9   5       14.42       15.12      1.92 o 
  -6   9   5       23.41       27.55      1.66 o 
  -5   9   5      190.05      173.22      2.89 o 
  -4   9   5     1445.33     1313.54      9.68 o 
  -3   9   5     1429.09     1285.69      8.99 o 
  -2   9   5       12.29       12.99      0.73 o 
  -1   9   5        0.51        4.45      0.63 o 
   0   9   5      212.01      242.91      2.47 o 
   1   9   5        5.46        5.35      0.61 o 
   2   9   5     1596.51     1626.88     12.09 o 
   3   9   5      372.77      371.73      3.85 o 
   4   9   5     1510.58     1515.97     14.85 o 
   5   9   5       57.67       57.65      1.92 o 
   6   9   5      251.52      263.68      4.41 o 
  -6  10   5     1860.54     1923.98     15.89 o 
  -5  10   5        0.02        1.07      0.86 o 
  -4  10   5      131.34      115.73      2.37 o 
  -3  10   5        1.29        1.97      0.62 o 
  -2  10   5       26.59       31.12      0.99 o 
  -1  10   5       25.16       22.31      0.86 o 
   0  10   5     3441.51     3324.06     18.59 o 
   1  10   5      547.97      548.57      4.60 o 
   2  10   5     1069.24      999.28      6.72 o 
   3  10   5        2.57        2.77      0.78 o 
   4  10   5        0.21        1.48      0.82 o 
   5  10   5       58.84       57.51      2.07 o 
   6  10   5      536.75      556.39      6.77 o 
  -6  11   5      372.65      358.41      5.32 o 
  -5  11   5      163.86      140.54      3.24 o 
  -4  11   5        1.17        1.41      0.92 o 
  -3  11   5      303.79      282.82      3.44 o 
  -2  11   5      199.42      190.21      2.26 o 
  -1  11   5     1200.63     1136.99      6.81 o 
   0  11   5       53.35       56.19      1.41 o 
   1  11   5      608.15      589.59      4.99 o 
   2  11   5        9.74       14.18      0.87 o 
   3  11   5     1127.30     1144.06      8.76 o 
   4  11   5        1.17        1.14      0.86 o 
   5  11   5     1182.24     1169.92      9.50 o 
   6  11   5       50.42       50.00      2.53 o 
  -6  12   5        9.65       18.06      2.50 o 
  -5  12   5        6.91        4.64      1.44 o 
  -4  12   5      233.47      211.39      3.71 o 
  -3  12   5      266.52      267.06      3.99 o 
  -2  12   5      232.11      232.52      2.36 o 
  -1  12   5      847.01      793.73      5.74 o 
   0  12   5     1393.52     1405.27      9.06 o 
   1  12   5      813.31      840.01      6.63 o 
   2  12   5        9.83        8.69      0.95 o 
   3  12   5     1851.91     1810.00     13.39 o 
   4  12   5      202.02      195.95      3.22 o 
   5  12   5       27.75       27.15      1.62 o 
  -5  13   5      671.84      702.41      7.80 o 
  -4  13   5      951.07      911.91      8.98 o 
  -3  13   5      308.80      315.96      5.32 o 
  -2  13   5        0.03        0.87      0.94 o 
  -1  13   5      554.45      546.33      4.56 o 
   0  13   5      194.15      178.71      2.47 o 
   1  13   5      563.85      577.22      5.24 o 
   2  13   5      579.19      632.79      5.88 o 
   3  13   5      278.92      283.61      3.85 o 
   4  13   5       36.66       38.11      1.90 o 
   5  13   5        2.85        1.66      1.22 o 
  -5  14   5      264.95      254.89      4.69 o 
  -4  14   5       14.69       17.14      2.47 o 
  -3  14   5      204.84      190.88      4.36 o 
  -2  14   5       94.41       96.64      4.22 o 
  -1  14   5      853.71      852.84      7.05 o 
   0  14   5        4.99        6.53      0.78 o 
   1  14   5        5.99        4.82      0.82 o 
   2  14   5       19.54       19.96      1.32 o 
   3  14   5      158.15      163.35      3.06 o 
   4  14   5      107.04      115.94      2.81 o 
  -4  15   5      191.76      208.27      4.89 o 
  -3  15   5      282.14      288.47      5.53 o 
  -2  15   5      212.56      223.91      4.57 o 
  -1  15   5       20.58       26.18      1.73 o 
   0  15   5      380.17      381.04      4.34 o 
   1  15   5      321.10      333.02      4.08 o 
   2  15   5      392.26      371.51      4.49 o 
   3  15   5      406.04      389.26      4.85 o 
   4  15   5        3.42        3.65      1.30 o 
  -3  16   5       52.97       54.52      4.11 o 
  -2  16   5        5.35        5.98      1.53 o 
  -1  16   5      407.49      398.25      6.26 o 
   0  16   5       52.24       56.85      3.47 o 
   1  16   5      282.27      289.20      4.55 o 
   2  16   5     1355.82     1344.51     11.88 o 
   3  16   5       58.93       55.44      2.30 o 
  -2  17   5      517.51      501.70      7.45 o 
  -1  17   5       37.06       38.06      2.90 o 
   0  17   5      773.96      819.78      7.40 o 
   1  17   5     1130.09     1143.09     10.63 o 
   2  17   5       56.87       61.91      2.90 o 
   0  18   5        8.80        9.13      1.75 o 
  -8   0   6      214.15      266.75      6.65 o 
  -6   0   6      936.56      932.93      8.21 o 
  -4   0   6       67.49       74.07      1.50 o 
  -2   0   6      876.29      986.06      8.17 o 
   0   0   6     3994.54     3758.23     32.34 o 
   2   0   6     6404.26     7014.74     55.25 o 
   4   0   6      275.19      250.82      3.58 o 
   6   0   6      801.77      821.73     16.05 o 
  -8   1   6       84.85       77.75      3.12 o 
  -7   1   6        4.27        1.45      0.92 o 
  -6   1   6      169.92      173.39      2.23 o 
  -5   1   6      383.23      406.68      3.05 o 
  -4   1   6      128.99       96.18      1.22 o 
  -3   1   6     3041.02     2993.25     15.27 o 
  -2   1   6       13.50       16.60      0.62 o 
  -1   1   6       40.76       30.29      0.74 o 
   0   1   6    15395.78    15156.09    135.11 o 
   1   1   6     3777.71     3645.83     19.77 o 
   2   1   6     2250.45     2327.42     12.88 o 
   3   1   6      548.19      557.84      3.99 o 
   4   1   6      682.60      652.40      5.12 o 
   5   1   6       60.24       56.90      1.54 o 
   6   1   6     1680.81     1714.16     15.87 o 
   7   1   6      386.55      386.13      6.28 o 
  -7   2   6       99.05       82.04      2.30 o 
  -6   2   6      471.46      433.90      3.74 o 
  -5   2   6      862.32      861.05      5.18 o 
  -4   2   6       34.62       37.71      0.86 o 
  -3   2   6       35.23       23.98      0.63 o 
  -2   2   6      324.64      327.31      2.47 o 
  -1   2   6      375.59      402.28      3.38 o 
   0   2   6     1793.75     2091.28     12.93 o 
   1   2   6     5321.73     5190.19     57.66 o 
   2   2   6     3078.26     3239.46     17.41 o 
   3   2   6        6.36        2.10      0.49 o 
   4   2   6      316.11      353.36      3.38 o 
   5   2   6      133.13      116.14      2.17 o 
   6   2   6      194.67      193.39      3.05 o 
   7   2   6      627.14      615.53      8.20 o 
  -7   3   6      550.80      549.58      5.73 o 
  -6   3   6       66.36       98.31      1.98 o 
  -5   3   6     1283.55     1213.21      7.91 o 
  -4   3   6      406.28      376.39      2.86 o 
  -3   3   6       46.43       47.85      1.21 o 
  -2   3   6     8660.49     8500.33     46.44 o 
  -1   3   6     1732.55     2007.01     12.24 o 
   0   3   6     4100.98     3999.30     20.37 o 
   1   3   6        8.98       16.93      0.51 o 
   2   3   6      656.23      717.74      6.97 o 
   3   3   6        4.44        1.66      0.52 o 
   4   3   6       72.25       65.41      1.35 o 
   5   3   6      190.39      171.87      3.19 o 
   6   3   6      784.09      738.50      6.57 o 
   7   3   6        8.47       10.75      1.60 o 
  -7   4   6       92.54       77.81      2.25 o 
  -6   4   6      180.76      215.95      3.15 o 
  -5   4   6      308.99      289.35      2.91 o 
  -4   4   6     1213.01     1199.95      6.90 o 
  -3   4   6       89.77       80.94      1.08 o 
  -2   4   6     1413.55     1449.93      7.91 o 
  -1   4   6      196.35      264.49      2.37 o 
   0   4   6      193.04      197.78      1.75 o 
   1   4   6     2027.06     2033.24     12.22 o 
   2   4   6      744.33      932.27      5.75 o 
   3   4   6     1385.39     1637.78      9.98 o 
   4   4   6      355.12      357.21      2.82 o 
   5   4   6       27.21       26.49      1.34 o 
   6   4   6      351.85      355.65      4.19 o 
   7   4   6      421.05      405.58      6.60 o 
  -7   5   6        8.72        4.65      0.99 o 
  -6   5   6       84.82       81.56      2.07 o 
  -5   5   6       32.62       32.70      1.53 o 
  -4   5   6      529.63      478.46      4.74 o 
  -3   5   6      824.62      828.81      4.68 o 
  -2   5   6      264.11      302.11      2.47 o 
  -1   5   6      125.53      114.71      1.31 o 
   0   5   6      285.71      292.38      2.52 o 
   1   5   6      105.80      130.27      1.37 o 
   2   5   6     2356.51     2268.06     13.88 o 
   3   5   6      138.29      161.04      1.66 o 
   4   5   6       81.60       97.65      1.61 o 
   5   5   6      176.70      185.68      2.80 o 
   6   5   6        9.12        7.62      1.11 o 
   7   5   6      159.00      175.50      4.36 o 
  -7   6   6     1029.15     1056.80      8.85 o 
  -6   6   6      211.51      195.76      3.06 o 
  -5   6   6       63.88       68.54      2.06 o 
  -4   6   6      255.03      261.11      5.29 o 
  -3   6   6      867.37      849.26      4.87 o 
  -2   6   6        0.82        0.74      0.29 o 
  -1   6   6      955.74      932.67      8.16 o 
   0   6   6     1501.38     1448.70      8.46 o 
   1   6   6      135.91      122.62      1.24 o 
   2   6   6      313.82      355.57      3.67 o 
   3   6   6     3720.53     3817.98     19.41 o 
   4   6   6      336.36      330.79      3.16 o 
   5   6   6      607.63      595.74      6.29 o 
   6   6   6      315.68      324.02      4.69 o 
   7   6   6        6.55        7.19      1.38 o 
  -7   7   6     1287.73     1374.04     10.83 o 
  -6   7   6       24.01       25.41      1.50 o 
  -5   7   6      568.93      531.00      5.14 o 
  -4   7   6      252.29      248.12      3.06 o 
  -3   7   6      167.58      168.06      1.73 o 
  -2   7   6      100.62       92.64      1.54 o 
  -1   7   6        4.83        3.43      0.31 o 
   0   7   6      142.70      183.87      1.64 o 
   1   7   6     4400.22     4338.18     28.00 o 
   2   7   6      493.53      403.19      3.60 o 
   3   7   6       97.94       92.17      1.33 o 
   4   7   6     2924.93     2947.83     21.93 o 
   5   7   6      585.99      557.01      7.03 o 
   6   7   6      472.40      504.97      6.14 o 
   7   7   6       34.35       34.38      2.19 o 
  -7   8   6       18.10       14.17      1.32 o 
  -6   8   6       52.41       42.53      2.43 o 
  -5   8   6       94.06       70.14      2.02 o 
  -4   8   6     1930.24     1851.24     12.66 o 
  -3   8   6       39.77       33.31      0.95 o 
  -2   8   6       56.71       54.62      0.96 o 
  -1   8   6      163.52      169.71      1.56 o 
   0   8   6     1450.53     1464.35      8.01 o 
   1   8   6     1016.64     1098.55      9.78 o 
   2   8   6      908.42      944.74      6.91 o 
   3   8   6        0.02        0.89      0.56 o 
   4   8   6      753.74      797.97      6.68 o 
   5   8   6       40.37       42.21      2.13 o 
   6   8   6      289.60      309.67      4.77 o 
  -6   9   6      195.48      192.38      3.58 o 
  -5   9   6       77.49       83.75      2.21 o 
  -4   9   6      607.76      664.60      6.59 o 
  -3   9   6      716.04      693.29      6.39 o 
  -2   9   6        6.02        5.91      0.49 o 
  -1   9   6      202.31      201.21      1.77 o 
   0   9   6     1314.15     1365.35      8.46 o 
   1   9   6        5.16        0.97      0.55 o 
   2   9   6     2253.91     2214.85     14.14 o 
   3   9   6       17.99       18.10      1.20 o 
   4   9   6     3233.59     3196.71     20.54 o 
   5   9   6       39.28       43.20      2.16 o 
   6   9   6      113.98      113.61      3.11 o 
  -6  10   6      129.19      136.95      3.38 o 
  -5  10   6      369.00      322.48      4.08 o 
  -4  10   6       54.38       50.25      1.87 o 
  -3  10   6     1017.34     1016.67      7.79 o 
  -2  10   6       24.33       27.62      0.89 o 
  -1  10   6     1890.63     1772.42      9.05 o 
   0  10   6        0.93        2.26      0.72 o 
   1  10   6      717.98      764.39      6.95 o 
   2  10   6      134.26      137.75      2.13 o 
   3  10   6       12.61       11.59      1.03 o 
   4  10   6        1.22        3.17      1.20 o 
   5  10   6      804.79      808.11      8.23 o 
   6  10   6        3.09        1.66      1.11 o 
  -6  11   6      338.37      351.46      5.32 o 
  -5  11   6       32.48       37.17      2.13 o 
  -4  11   6     1521.74     1470.27     10.91 o 
  -3  11   6        1.21        2.64      0.86 o 
  -2  11   6        4.68        4.43      0.51 o 
  -1  11   6      266.55      273.46      2.87 o 
   0  11   6        1.35        2.41      0.70 o 
   1  11   6      217.21      215.69      2.75 o 
   2  11   6     2124.53     2049.57     13.55 o 
   3  11   6      277.79      260.35      3.46 o 
   4  11   6       96.41       79.97      2.17 o 
   5  11   6       46.58       53.30      2.41 o 
  -5  12   6      381.27      393.22      5.46 o 
  -4  12   6      127.52      146.73      3.24 o 
  -3  12   6       25.25       20.50      1.21 o 
  -2  12   6      981.32      969.90      7.53 o 
  -1  12   6      228.88      235.26      2.70 o 
   0  12   6      426.64      400.65      3.67 o 
   1  12   6      995.68     1017.19      7.11 o 
   2  12   6      210.70      188.58      3.24 o 
   3  12   6       16.93       19.58      1.90 o 
   4  12   6        4.81        3.64      1.03 o 
   5  12   6      207.79      224.13      4.21 o 
  -5  13   6       15.34       20.06      1.92 o 
  -4  13   6      180.99      167.71      3.43 o 
  -3  13   6       74.48       71.37      2.97 o 
  -2  13   6      427.39      422.22      5.06 o 
  -1  13   6      363.53      364.63      4.08 o 
   0  13   6      213.53      202.16      2.58 o 
   1  13   6      176.48      169.88      2.43 o 
   2  13   6      636.40      626.15      7.28 o 
   3  13   6       47.45       50.84      2.07 o 
   4  13   6       31.79       32.73      1.73 o 
   5  13   6       32.03       34.08      2.81 o 
  -5  14   6      766.69      793.69     10.21 o 
  -4  14   6      641.20      626.45      8.50 o 
  -3  14   6      448.59      445.31      6.69 o 
  -2  14   6       33.56       37.21      2.43 o 
  -1  14   6      147.01      135.85      2.50 o 
   0  14   6     1426.97     1381.08      9.28 o 
   1  14   6     1217.89     1192.46      8.27 o 
   2  14   6      700.99      672.52      6.33 o 
   3  14   6       10.77       10.55      1.21 o 
   4  14   6      700.50      697.16      6.88 o 
  -4  15   6       57.42       61.17      3.46 o 
  -3  15   6      939.66      942.49     10.85 o 
  -2  15   6       38.64       32.32      3.71 o 
  -1  15   6      117.50      106.07      2.81 o 
   0  15   6      159.78      163.61      2.85 o 
   1  15   6       51.53       53.65      2.10 o 
   2  15   6       94.14       93.95      2.81 o 
   3  15   6       33.10       35.87      2.04 o 
   4  15   6       37.99       42.44      2.78 o 
  -3  16   6       25.24       31.95      2.70 o 
  -2  16   6        0.02        0.20      1.36 o 
  -1  16   6      843.23      839.10      9.89 o 
   0  16   6     1099.79     1140.99      9.24 o 
   1  16   6       71.64       73.08      2.75 o 
   2  16   6       52.87       66.81      2.35 o 
   3  16   6       39.01       37.67      1.96 o 
  -2  17   6      845.31      839.93     10.42 o 
  -1  17   6       88.86       84.27      4.27 o 
   0  17   6      194.42      177.58      3.71 o 
   1  17   6       48.25       47.86      3.03 o 
   2  17   6      520.70      520.80      5.93 o 
  -7   0   7      264.35      274.77      6.26 o 
  -5   0   7      163.78      169.64      2.57 o 
  -3   0   7     1282.90     1212.72     11.43 o 
  -1   0   7    12736.05    12764.79    114.68 o 
   1   0   7      187.49      223.54      2.76 o 
   3   0   7     4082.00     4512.10     34.50 o 
   5   0   7       59.32       57.44      2.11 o 
   7   0   7       86.10       84.44      3.91 o 
  -7   1   7      107.69       99.34      2.83 o 
  -6   1   7       59.48       58.07      1.58 o 
  -5   1   7      162.13      148.93      1.73 o 
  -4   1   7      143.05      163.98      1.68 o 
  -3   1   7      755.58      708.38      4.30 o 
  -2   1   7     1139.13     1179.37      6.86 o 
  -1   1   7     2216.46     2279.75     12.37 o 
   0   1   7       54.75       25.47      0.66 o 
   1   1   7        0.23        0.00      0.39 o 
   2   1   7       19.17       17.60      0.82 o 
   3   1   7      698.36      680.98      4.81 o 
   4   1   7     1012.66      997.96      6.62 o 
   5   1   7      189.65      190.27      2.59 o 
   6   1   7       90.57       93.93      3.08 o 
   7   1   7       74.49       72.70      2.88 o 
  -7   2   7       70.12       61.61      2.49 o 
  -6   2   7       90.56       95.60      1.95 o 
  -5   2   7     1871.57     1871.53     10.40 o 
  -4   2   7     1030.05     1042.27      6.13 o 
  -3   2   7      413.63      450.89      3.03 o 
  -2   2   7      224.80      208.13      2.34 o 
  -1   2   7     4680.38     4630.41     28.53 o 
   0   2   7     4629.97     4436.39     23.84 o 
   1   2   7      942.45     1105.98      7.07 o 
   2   2   7      729.50      680.73      4.14 o 
   3   2   7      389.23      436.27      3.75 o 
   4   2   7      312.68      295.87      3.00 o 
   5   2   7      112.97      107.46      2.12 o 
   6   2   7      684.23      675.42      6.22 o 
   7   2   7        0.03        0.33      1.14 o 
  -7   3   7        0.23        0.15      0.88 o 
  -6   3   7      196.92      194.57      3.07 o 
  -5   3   7      297.17      299.64      2.97 o 
  -4   3   7      145.03      143.05      1.66 o 
  -3   3   7        6.81        1.98      0.66 o 
  -2   3   7        9.71        4.87      0.60 o 
  -1   3   7      118.61      117.35      1.53 o 
   0   3   7      143.98      155.57      1.42 o 
   1   3   7     4788.43     4810.83     26.69 o 
   2   3   7     1235.33     1381.96      7.46 o 
   3   3   7     2495.31     2460.27     13.89 o 
   4   3   7      206.66      206.17      2.32 o 
   5   3   7      889.59      900.57      7.21 o 
   6   3   7      157.31      155.89      2.80 o 
   7   3   7      132.76      147.62      3.81 o 
  -7   4   7       41.41       37.95      1.90 o 
  -6   4   7      380.97      360.70      4.19 o 
  -5   4   7       59.79       65.18      1.73 o 
  -4   4   7      232.04      260.76      2.31 o 
  -3   4   7      257.03      313.06      2.90 o 
  -2   4   7     2218.22     2433.98     12.79 o 
  -1   4   7      337.92      423.89      3.08 o 
   0   4   7     2563.82     2518.66     14.03 o 
   1   4   7     1623.95     1843.33      9.67 o 
   2   4   7      260.24      308.28      2.34 o 
   3   4   7      179.74      202.49      1.91 o 
   4   4   7      522.79      530.39      3.84 o 
   5   4   7      234.67      218.11      3.05 o 
   6   4   7      285.44      287.38      3.74 o 
   7   4   7      115.03      107.46      3.61 o 
  -7   5   7      365.50      371.08      4.49 o 
  -6   5   7      353.09      341.64      4.05 o 
  -5   5   7        4.04        4.56      0.74 o 
  -4   5   7        2.81        4.82      1.09 o 
  -3   5   7        2.34        1.66      0.46 o 
  -2   5   7      128.58      154.30      1.71 o 
  -1   5   7      468.09      415.49      5.20 o 
   0   5   7       54.04       55.40      0.85 o 
   1   5   7     1219.09     1239.52      6.86 o 
   2   5   7        3.71        3.42      0.64 o 
   3   5   7        1.42        1.58      0.38 o 
   4   5   7      117.23      126.85      1.84 o 
   5   5   7     2755.59     2791.87     18.06 o 
   6   5   7      279.05      281.76      4.35 o 
   7   5   7      988.28     1024.56     13.35 o 
  -7   6   7      544.64      561.82      5.88 o 
  -6   6   7       20.43       16.01      1.17 o 
  -5   6   7      494.84      505.63      4.85 o 
  -4   6   7     1261.54     1237.41      7.44 o 
  -3   6   7      418.66      395.16      3.60 o 
  -2   6   7     1327.77     1299.42      9.63 o 
  -1   6   7        0.52        1.74      0.88 o 
   0   6   7      188.16      191.81      1.73 o 
   1   6   7     6128.03     6291.42     32.21 o 
   2   6   7      109.14      147.78      1.86 o 
   3   6   7      147.15      136.68      1.56 o 
   4   6   7      879.99      776.40      5.70 o 
   5   6   7      212.89      206.08      3.60 o 
   6   6   7      853.48      855.00      8.57 o 
   7   6   7      170.36      170.77      3.80 o 
  -7   7   7       34.85       29.09      1.67 o 
  -6   7   7        4.41        1.56      0.92 o 
  -5   7   7      230.94      210.87      3.06 o 
  -4   7   7       41.53       45.60      1.42 o 
  -3   7   7      464.42      460.61      3.47 o 
  -2   7   7      141.10      153.16      1.45 o 
  -1   7   7     3440.39     3435.81     24.12 o 
   0   7   7     1631.72     1604.03      8.71 o 
   1   7   7      323.31      297.83      2.90 o 
   2   7   7      777.02      723.50      5.58 o 
   3   7   7      112.88      114.54      1.71 o 
   4   7   7       76.10       99.38      2.09 o 
   5   7   7        2.35        2.68      1.01 o 
   6   7   7      143.81      151.26      3.38 o 
  -7   8   7      334.77      344.88      4.55 o 
  -6   8   7       10.23        7.12      1.27 o 
  -5   8   7     1317.00     1409.32      9.59 o 
  -4   8   7        2.43        1.37      0.70 o 
  -3   8   7      422.31      487.45      3.66 o 
  -2   8   7       88.44       94.48      1.52 o 
  -1   8   7      252.77      261.12      2.25 o 
   0   8   7     1664.51     1829.25     11.13 o 
   1   8   7        6.58        4.68      0.80 o 
   2   8   7      471.60      480.19      4.22 o 
   3   8   7       43.37       37.67      1.83 o 
   4   8   7      265.54      293.13      3.60 o 
   5   8   7      211.17      202.06      3.60 o 
   6   8   7        0.41        0.42      1.11 o 
  -6   9   7      135.28      132.50      2.81 o 
  -5   9   7       64.51       59.75      1.87 o 
  -4   9   7       78.54       85.97      1.91 o 
  -3   9   7       28.79       26.18      1.29 o 
  -2   9   7      235.31      225.77      2.04 o 
  -1   9   7     1687.35     1642.04      9.11 o 
   0   9   7      291.25      264.73      2.67 o 
   1   9   7     2264.83     2270.65     13.66 o 
   2   9   7      500.20      492.44      4.43 o 
   3   9   7      109.65      113.37      2.17 o 
   4   9   7      224.98      230.39      3.25 o 
   5   9   7        0.96        0.63      0.94 o 
   6   9   7        2.95        3.01      1.22 o 
  -6  10   7      265.93      241.61      4.15 o 
  -5  10   7      891.60      838.15      6.72 o 
  -4  10   7     2478.03     2427.02     14.78 o 
  -3  10   7      152.01      137.99      2.21 o 
  -2  10   7       25.85       24.64      1.06 o 
  -1  10   7      613.85      605.83      4.71 o 
   0  10   7      842.97      856.30      5.98 o 
   1  10   7       30.06       27.64      2.27 o 
   2  10   7     2184.82     2150.03     14.05 o 
   3  10   7      414.14      392.31      4.76 o 
   4  10   7      514.61      472.03      4.99 o 
   5  10   7        2.11        3.18      1.11 o 
   6  10   7       25.65       23.56      1.78 o 
  -6  11   7       46.55       46.79      2.58 o 
  -5  11   7       48.75       46.49      2.27 o 
  -4  11   7      233.93      245.09      3.07 o 
  -3  11   7      518.46      506.00      4.41 o 
  -2  11   7      453.66      427.04      3.49 o 
  -1  11   7      458.40      432.72      3.88 o 
   0  11   7      463.69      462.82      3.94 o 
   1  11   7      235.39      210.77      2.59 o 
   2  11   7      233.65      234.76      3.00 o 
   3  11   7      178.15      187.85      2.97 o 
   4  11   7       35.28       31.26      1.60 o 
   5  11   7      598.99      611.93      7.05 o 
  -5  12   7        5.35        6.56      1.17 o 
  -4  12   7      165.11      170.44      2.95 o 
  -3  12   7       22.60       20.48      1.11 o 
  -2  12   7      750.52      746.56      6.30 o 
  -1  12   7      798.95      793.62      5.84 o 
   0  12   7        5.99        4.97      0.75 o 
   1  12   7     1857.32     1846.46     11.47 o 
   2  12   7      280.05      311.00      4.21 o 
   3  12   7      112.90      120.16      2.52 o 
   4  12   7      112.70      111.94      2.61 o 
   5  12   7      938.79      946.09      9.54 o 
  -5  13   7       78.18       70.60      2.49 o 
  -4  13   7       38.37       40.36      2.76 o 
  -3  13   7      260.19      269.73      4.89 o 
  -2  13   7       20.00       24.35      1.63 o 
  -1  13   7        7.52        9.94      0.98 o 
   0  13   7        1.94        2.92      0.75 o 
   1  13   7      412.42      386.41      3.87 o 
   2  13   7      823.98      816.93      7.81 o 
   3  13   7     3233.83     3233.84     21.23 o 
   4  13   7        4.82        5.62      1.12 o 
  -4  14   7        3.69        2.56      1.65 o 
  -3  14   7      282.40      284.96      5.21 o 
  -2  14   7        6.75        5.85      1.75 o 
  -1  14   7       21.60       20.72      1.46 o 
   0  14   7      409.76      396.78      3.90 o 
   1  14   7      315.52      297.75      3.45 o 
   2  14   7      799.45      822.75      7.27 o 
   3  14   7      901.51      897.28      8.02 o 
   4  14   7      158.97      156.74      3.22 o 
  -4  15   7        1.64        5.08      2.11 o 
  -3  15   7       82.45       76.22      3.29 o 
  -2  15   7      407.57      412.77      6.49 o 
  -1  15   7      575.89      543.97      6.27 o 
   0  15   7        1.72        2.62      0.89 o 
   1  15   7      182.53      184.53      3.11 o 
   2  15   7       93.82       93.42      2.83 o 
   3  15   7      111.68      108.51      2.77 o 
  -3  16   7      357.34      369.14      6.49 o 
  -2  16   7       70.29       65.89      3.08 o 
  -1  16   7      359.32      363.40      6.17 o 
   0  16   7      113.11      107.95      2.90 o 
   1  16   7      492.64      498.49      6.08 o 
   2  16   7      602.71      579.38      5.64 o 
  -2  17   7       10.44       12.25      1.75 o 
  -1  17   7      244.54      241.46      5.21 o 
   0  17   7        0.03        0.87      1.16 o 
   1  17   7       14.13       13.70      1.86 o 
  -6   0   8       25.92       18.24      1.60 o 
  -4   0   8      368.57      359.86      4.21 o 
  -2   0   8      803.58     1063.00      8.91 o 
   0   0   8    16770.38    17422.79    168.22 o 
   2   0   8      147.91      275.95      3.51 o 
   4   0   8     1189.15     1319.25     11.92 o 
   6   0   8      976.33      919.63     17.71 o 
  -7   1   8      300.47      297.56      4.70 o 
  -6   1   8      129.86      127.23      2.37 o 
  -5   1   8     1318.86     1335.67      7.86 o 
  -4   1   8       74.76       66.97      1.12 o 
  -3   1   8      130.77      106.34      1.35 o 
  -2   1   8       63.98       83.87      1.07 o 
  -1   1   8       54.17       79.14      0.98 o 
   0   1   8      343.34      325.43      3.01 o 
   1   1   8      953.89      983.08      6.02 o 
   2   1   8     1061.95     1175.12      7.19 o 
   3   1   8        7.46        3.68      0.54 o 
   4   1   8      173.71      165.83      2.14 o 
   5   1   8      281.79      275.42      3.30 o 
   6   1   8      615.69      609.00      9.39 o 
   7   1   8      170.90      173.97      4.15 o 
  -7   2   8       24.60       23.36      1.92 o 
  -6   2   8        0.02        0.55      0.74 o 
  -5   2   8       75.10       71.37      1.55 o 
  -4   2   8     1947.77     1856.53     10.07 o 
  -3   2   8     2686.94     2642.07     14.62 o 
  -2   2   8       47.89       61.49      1.17 o 
  -1   2   8     6081.26     6324.38     34.86 o 
   0   2   8     2305.83     2443.58     13.39 o 
   1   2   8     1350.85     1369.36      8.09 o 
   2   2   8       14.93       33.73      0.71 o 
   3   2   8      273.75      189.13      2.14 o 
   4   2   8       18.47       12.08      0.82 o 
   5   2   8     1814.05     1784.00     13.75 o 
   6   2   8      204.80      211.65      3.30 o 
   7   2   8       22.86       20.10      1.79 o 
  -7   3   8        0.88        0.50      1.14 o 
  -6   3   8     1871.56     1873.49     13.00 o 
  -5   3   8      646.78      648.01      4.98 o 
  -4   3   8      399.01      349.54      3.62 o 
  -3   3   8       32.67       35.09      1.40 o 
  -2   3   8      247.26      235.02      2.37 o 
  -1   3   8     1054.78     1096.94      7.31 o 
   0   3   8     4013.69     3972.95     22.02 o 
   1   3   8      341.75      401.00      3.69 o 
   2   3   8       64.16       56.37      0.84 o 
   3   3   8      141.55      137.73      1.55 o 
   4   3   8      121.92      119.46      1.86 o 
   5   3   8      528.61      533.27      5.14 o 
   6   3   8      217.19      212.91      3.30 o 
   7   3   8      271.96      279.17      5.43 o 
  -7   4   8       84.76       75.73      2.32 o 
  -6   4   8       71.57       82.29      2.12 o 
  -5   4   8      819.16      753.38      6.28 o 
  -4   4   8      557.94      511.85      4.07 o 
  -3   4   8      165.31      136.02      1.72 o 
  -2   4   8       77.50       74.06      1.23 o 
  -1   4   8     3051.41     3476.32     19.01 o 
   0   4   8      414.75      421.52      2.85 o 
   1   4   8      743.26      628.66      3.93 o 
   2   4   8     1801.16     1931.36     10.27 o 
   3   4   8      218.19      248.30      2.23 o 
   4   4   8      972.00      999.21      6.75 o 
   5   4   8      813.70      808.62      6.76 o 
   6   4   8       24.79       22.84      1.62 o 
   7   4   8       16.26       21.78      1.92 o 
  -7   5   8        2.94        1.66      0.99 o 
  -6   5   8       43.32       44.76      1.87 o 
  -5   5   8       18.23       12.55      0.99 o 
  -4   5   8     1837.76     1796.11     10.87 o 
  -3   5   8      949.36      958.53      5.90 o 
  -2   5   8     1046.21      877.47      5.79 o 
  -1   5   8       46.99       42.36      1.20 o 
   0   5   8     2124.70     2255.31     14.55 o 
   1   5   8      444.84      432.16      3.00 o 
   2   5   8     1602.99     1656.33      9.05 o 
   3   5   8      837.91      919.12      5.62 o 
   4   5   8      873.25      831.01      6.66 o 
   5   5   8      229.98      222.86      3.66 o 
   6   5   8      327.40      330.98      4.82 o 
   7   5   8        2.66        4.11      1.36 o 
  -7   6   8      426.86      444.08      5.18 o 
  -6   6   8        3.01        1.02      1.01 o 
  -5   6   8      612.03      652.23      5.89 o 
  -4   6   8      245.22      210.64      2.25 o 
  -3   6   8        2.20        3.56      0.48 o 
  -2   6   8       11.77       20.57      1.11 o 
  -1   6   8      758.24      832.44      5.17 o 
   0   6   8      438.16      416.15      3.46 o 
   1   6   8     3341.23     3087.46     15.83 o 
   2   6   8     2523.76     2494.08     13.05 o 
   3   6   8      543.88      486.19      3.51 o 
   4   6   8      291.08      293.37      3.94 o 
   5   6   8      171.72      172.94      3.24 o 
   6   6   8      833.27      846.21      8.57 o 
  -7   7   8       68.79       71.13      2.47 o 
  -6   7   8      493.32      520.84      5.44 o 
  -5   7   8      351.19      353.35      4.05 o 
  -4   7   8      188.46      165.36      2.36 o 
  -3   7   8        7.06        5.94      0.83 o 
  -2   7   8      605.51      612.25      4.17 o 
  -1   7   8      750.26      778.49      4.79 o 
   0   7   8      177.60      167.09      1.75 o 
   1   7   8        1.81        6.38      0.62 o 
   2   7   8     1358.88     1384.59      8.61 o 
   3   7   8       52.82       48.57      1.22 o 
   4   7   8      235.51      233.60      3.60 o 
   5   7   8      241.53      235.37      3.94 o 
   6   7   8      450.93      441.87      5.80 o 
  -6   8   8       72.85       76.40      2.27 o 
  -5   8   8        0.04        0.65      0.82 o 
  -4   8   8     1126.62     1096.12      7.59 o 
  -3   8   8        1.25        3.17      0.88 o 
  -2   8   8       19.72       18.78      0.83 o 
  -1   8   8       98.85       94.08      1.84 o 
   0   8   8     2989.06     2928.24     15.16 o 
   1   8   8      960.14     1090.73      7.11 o 
   2   8   8      786.03      744.68      5.37 o 
   3   8   8      236.10      236.95      3.00 o 
   4   8   8     1781.48     1756.59     13.90 o 
   5   8   8       21.04       19.04      1.38 o 
   6   8   8        4.99       10.17      1.38 o 
  -6   9   8       52.97       49.38      2.17 o 
  -5   9   8      176.64      163.97      2.66 o 
  -4   9   8      257.49      243.90      3.04 o 
  -3   9   8      354.25      366.26      3.42 o 
  -2   9   8      674.17      678.09      4.60 o 
  -1   9   8      457.57      398.91      3.05 o 
   0   9   8      450.57      454.05      3.75 o 
   1   9   8       11.52       10.33      0.82 o 
   2   9   8      121.88      121.46      2.31 o 
   3   9   8       42.32       52.11      1.71 o 
   4   9   8      831.37      835.86      8.09 o 
   5   9   8      583.02      601.41      6.84 o 
   6   9   8        7.59        9.73      2.14 o 
  -6  10   8        2.81        0.58      1.03 o 
  -5  10   8      863.28      852.53      6.89 o 
  -4  10   8       40.80       33.22      1.46 o 
  -3  10   8       54.25       54.67      2.10 o 
  -2  10   8      302.02      310.95      2.85 o 
  -1  10   8     1154.67     1113.97      7.34 o 
   0  10   8      322.02      291.73      2.96 o 
   1  10   8     4651.12     4449.41     24.69 o 
   2  10   8      437.40      449.05      3.90 o 
   3  10   8      312.53      283.97      3.56 o 
   4  10   8      560.59      552.48      6.22 o 
   5  10   8       56.92       59.59      2.55 o 
  -6  11   8        1.09        1.60      1.16 o 
  -5  11   8       15.83       12.67      1.57 o 
  -4  11   8       43.62       41.43      1.72 o 
  -3  11   8      471.05      479.80      4.35 o 
  -2  11   8     1836.17     1842.50     12.70 o 
  -1  11   8     1859.24     1878.08     12.76 o 
   0  11   8      476.59      480.18      4.10 o 
   1  11   8      458.81      446.90      3.99 o 
   2  11   8       58.29       54.59      1.57 o 
   3  11   8       71.63       76.51      2.12 o 
   4  11   8      671.90      663.35      7.12 o 
   5  11   8       51.63       51.56      2.49 o 
  -5  12   8      110.43      118.59      2.80 o 
  -4  12   8      305.83      296.32      3.56 o 
  -3  12   8      110.76      104.20      2.77 o 
  -2  12   8     1015.81      988.84      7.90 o 
  -1  12   8       14.62       10.95      1.37 o 
   0  12   8      843.66      886.37      6.39 o 
   1  12   8     2271.38     2204.77     13.39 o 
   2  12   8      163.79      150.95      2.67 o 
   3  12   8        1.19        3.11      0.89 o 
   4  12   8       81.17       77.47      2.69 o 
   5  12   8      680.16      699.05      7.88 o 
  -5  13   8        8.14       12.06      2.01 o 
  -4  13   8       37.09       34.15      2.52 o 
  -3  13   8       35.00       36.41      2.21 o 
  -2  13   8     1533.37     1503.53     10.97 o 
  -1  13   8      140.02      140.44      2.57 o 
   0  13   8     1521.47     1490.22      9.77 o 
   1  13   8       19.80       23.90      1.21 o 
   2  13   8       55.55       62.00      2.07 o 
   3  13   8      519.48      552.10      5.74 o 
   4  13   8        1.01        2.21      1.11 o 
  -4  14   8      332.71      339.82      6.17 o 
  -3  14   8      331.79      330.15      5.73 o 
  -2  14   8      412.52      375.76      5.85 o 
  -1  14   8       14.45       13.59      1.15 o 
   0  14   8      293.66      288.29      3.70 o 
   1  14   8       94.47       97.25      2.09 o 
   2  14   8      584.79      565.69      5.73 o 
   3  14   8       10.68       11.50      1.32 o 
   4  14   8        0.01        1.23      1.22 o 
  -3  15   8      245.58      247.99      5.21 o 
  -2  15   8      324.98      320.52      5.73 o 
  -1  15   8       44.64       52.02      2.34 o 
   0  15   8       12.43       14.19      1.44 o 
   1  15   8        4.77        4.29      1.03 o 
   2  15   8      722.70      718.09      6.28 o 
   3  15   8       85.29       76.91      2.66 o 
  -3  16   8       17.69       12.37      1.86 o 
  -2  16   8      211.61      211.15      4.77 o 
  -1  16   8     1080.66     1045.39     11.70 o 
   0  16   8      615.66      599.61      6.84 o 
   1  16   8       34.97       33.36      2.06 o 
   2  16   8      511.96      501.79      5.15 o 
  -1  17   8       25.46       36.32      5.66 o 
   0  17   8      415.43      450.21      7.01 o 
   1  17   8        0.01        2.14      1.42 o 
  -7   0   9      241.75      280.51      8.85 o 
  -5   0   9     3584.47     3429.51     33.83 o 
  -3   0   9     4213.19     4173.57     31.93 o 
  -1   0   9      132.55      165.70      2.28 o 
   1   0   9       62.50       74.40      2.28 o 
   3   0   9     4863.90     5091.35     38.98 o 
   5   0   9     2661.98     2644.52     22.03 o 
   7   0   9        0.64        0.83      1.57 o 
  -7   1   9       72.46       61.26      2.88 o 
  -6   1   9        8.44        8.29      1.01 o 
  -5   1   9      559.15      551.56      4.87 o 
  -4   1   9      338.04      343.86      5.11 o 
  -3   1   9     1400.63     1283.71      7.68 o 
  -2   1   9       26.75       32.27      0.72 o 
  -1   1   9     2820.87     2930.40     15.99 o 
   0   1   9     3862.72     3937.69     22.64 o 
   1   1   9     5438.73     5827.68     31.54 o 
   2   1   9        8.84       11.94      0.74 o 
   3   1   9       33.54       30.15      1.08 o 
   4   1   9      296.29      247.45      2.74 o 
   5   1   9        0.10        1.22      0.74 o 
   6   1   9      350.52      354.99      6.84 o 
   7   1   9        1.90        3.14      1.28 o 
  -7   2   9       14.85       12.15      1.60 o 
  -6   2   9      646.80      681.04      6.98 o 
  -5   2   9      283.40      249.68      2.75 o 
  -4   2   9     3964.14     3828.92     37.81 o 
  -3   2   9     4553.24     4610.44     27.36 o 
  -2   2   9       89.19      107.23      1.63 o 
  -1   2   9     2216.81     2401.31     13.23 o 
   0   2   9      485.26      470.84      3.63 o 
   1   2   9      310.59      330.28      2.70 o 
   2   2   9     3254.59     3075.69     17.05 o 
   3   2   9       26.49       20.18      1.00 o 
   4   2   9      368.29      335.57      3.50 o 
   5   2   9      154.23      141.54      2.90 o 
   6   2   9      143.57      135.25      2.71 o 
   7   2   9       13.05       11.99      1.60 o 
  -7   3   9      248.02      256.97      5.00 o 
  -6   3   9       12.14       11.11      1.07 o 
  -5   3   9        5.66        6.16      0.68 o 
  -4   3   9      646.56      609.45      4.61 o 
  -3   3   9     1190.07     1218.97      9.36 o 
  -2   3   9      418.38      423.55      3.55 o 
  -1   3   9     3020.18     3030.20     18.31 o 
   0   3   9     1900.31     2184.14     12.38 o 
   1   3   9      931.56      901.22      5.75 o 
   2   3   9     2080.10     2143.17     12.31 o 
   3   3   9      367.82      418.22      3.85 o 
   4   3   9      282.54      282.07      2.90 o 
   5   3   9     1238.32     1226.48      9.29 o 
   6   3   9      347.74      344.81      4.24 o 
   7   3   9      110.36       98.05      3.51 o 
  -7   4   9        0.22        1.02      1.01 o 
  -6   4   9      700.89      656.24      6.07 o 
  -5   4   9       90.48       96.08      2.12 o 
  -4   4   9     4901.16     4843.17     26.54 o 
  -3   4   9        9.15        8.55      0.97 o 
  -2   4   9     1005.29     1064.43      8.39 o 
  -1   4   9      129.16      149.84      1.75 o 
   0   4   9      217.79      186.70      1.90 o 
   1   4   9      549.03      599.45      3.90 o 
   2   4   9     1363.71     1427.46      7.97 o 
   3   4   9      160.21      155.36      1.98 o 
   4   4   9       13.32       11.77      1.21 o 
   5   4   9      376.66      362.98      4.13 o 
   6   4   9      979.59      988.80      9.39 o 
  -7   5   9      340.63      331.97      4.97 o 
  -6   5   9      700.88      658.92      6.17 o 
  -5   5   9     1284.17     1270.63      9.39 o 
  -4   5   9      614.16      574.51      5.28 o 
  -3   5   9      262.45      270.64      2.91 o 
  -2   5   9      308.87      285.42      2.65 o 
  -1   5   9      177.86      169.09      2.16 o 
   0   5   9     2103.96     2184.58     11.49 o 
   1   5   9     2921.83     2988.43     15.35 o 
   2   5   9       12.10        8.75      0.66 o 
   3   5   9     1633.93     1545.67      8.73 o 
   4   5   9      383.04      390.35      4.06 o 
   5   5   9      194.23      200.47      3.52 o 
   6   5   9      225.26      251.63      4.28 o 
  -7   6   9      433.97      487.56      5.48 o 
  -6   6   9      871.37      882.74      7.56 o 
  -5   6   9      655.03      637.65      5.83 o 
  -4   6   9       46.89       52.19      1.50 o 
  -3   6   9      120.58      135.22      1.76 o 
  -2   6   9     3551.24     3558.88     19.87 o 
  -1   6   9      817.69      810.12      4.97 o 
   0   6   9     8065.12     8203.32     62.80 o 
   1   6   9      346.28      298.66      2.79 o 
   2   6   9      750.89      733.76      4.69 o 
   3   6   9      590.21      618.48      4.30 o 
   4   6   9      436.18      454.05      5.32 o 
   5   6   9        4.75        4.70      1.11 o 
   6   6   9      374.03      359.57      5.18 o 
  -7   7   9      417.69      413.89      5.09 o 
  -6   7   9        0.60        1.99      0.99 o 
  -5   7   9      377.17      382.03      4.30 o 
  -4   7   9      483.48      475.05      4.24 o 
  -3   7   9        2.06        5.28      0.69 o 
  -2   7   9      278.83      310.03      2.95 o 
  -1   7   9      838.81      851.47      7.12 o 
   0   7   9      234.28      197.63      1.96 o 
   1   7   9      603.44      559.86      3.78 o 
   2   7   9       78.11       83.39      1.55 o 
   3   7   9       56.91       51.11      1.97 o 
   4   7   9     1596.77     1627.08     13.07 o 
   5   7   9      356.01      359.19      4.91 o 
   6   7   9        0.60        0.55      1.11 o 
  -6   8   9       21.63       19.71      1.42 o 
  -5   8   9      481.43      524.97     14.40 o 
  -4   8   9       61.42       48.71      1.65 o 
  -3   8   9     6413.88     6273.10     36.10 o 
  -2   8   9      157.38      166.01      2.43 o 
  -1   8   9      453.63      458.25      3.33 o 
   0   8   9      356.94      387.50      3.52 o 
   1   8   9     3124.67     3045.49     17.27 o 
   2   8   9       54.33       67.08      1.46 o 
   3   8   9      856.14      854.03      6.87 o 
   4   8   9      119.03      123.26      2.90 o 
   5   8   9      233.20      239.70      4.15 o 
   6   8   9      149.48      174.39      3.73 o 
  -6   9   9       48.39       50.01      2.27 o 
  -5   9   9      377.28      368.16      4.06 o 
  -4   9   9     1138.62     1122.23      7.97 o 
  -3   9   9     1803.73     1801.52     10.32 o 
  -2   9   9      634.34      630.28      4.90 o 
  -1   9   9      237.99      217.19      2.37 o 
   0   9   9     2789.43     2798.59     16.06 o 
   1   9   9     2770.64     2815.04     16.22 o 
   2   9   9      117.27      137.53      2.09 o 
   3   9   9      304.24      295.55      3.55 o 
   4   9   9      203.96      199.07      3.60 o 
   5   9   9       16.04        7.63      1.30 o 
   6   9   9        5.94        8.26      1.38 o 
  -6  10   9      112.16       97.22      2.72 o 
  -5  10   9     1328.05     1310.09      9.32 o 
  -4  10   9        7.79       13.61      1.06 o 
  -3  10   9       21.39       20.16      1.16 o 
  -2  10   9     1823.73     1761.18     10.97 o 
  -1  10   9      622.89      622.36      5.44 o 
   0  10   9      124.00       92.90      1.79 o 
   1  10   9      650.81      636.71      5.00 o 
   2  10   9        1.03        1.66      0.62 o 
   3  10   9       10.44       11.07      1.03 o 
   4  10   9      442.96      458.17      5.67 o 
   5  10   9      185.44      171.09      3.60 o 
  -5  11   9     1092.58     1132.88      8.53 o 
  -4  11   9       10.73        8.92      1.21 o 
  -3  11   9       19.51       23.17      1.44 o 
  -2  11   9     1030.82     1055.51      8.20 o 
  -1  11   9      300.39      300.50      3.61 o 
   0  11   9      176.36      179.56      2.39 o 
   1  11   9     1310.14     1273.78      8.62 o 
   2  11   9      194.52      183.96      2.54 o 
   3  11   9     1024.99      965.16      8.02 o 
   4  11   9      189.71      187.88      3.60 o 
   5  11   9       16.07       17.74      1.58 o 
  -5  12   9       55.29       68.96      2.40 o 
  -4  12   9     1111.01     1134.66     10.42 o 
  -3  12   9       32.73       32.94      2.00 o 
  -2  12   9      503.15      499.43      4.97 o 
  -1  12   9       81.84       86.15      2.12 o 
   0  12   9      254.02      258.44      3.31 o 
   1  12   9        0.08        2.83      0.84 o 
   2  12   9       44.12       45.98      1.82 o 
   3  12   9      222.77      209.32      3.31 o 
   4  12   9        1.16        4.31      1.60 o 
  -5  13   9        6.72       14.42      3.01 o 
  -4  13   9      203.60      192.71      4.57 o 
  -3  13   9      261.43      273.59      4.34 o 
  -2  13   9      997.29      985.55      8.10 o 
  -1  13   9     2016.67     2073.86     14.29 o 
   0  13   9      219.44      222.81      3.22 o 
   1  13   9       93.51       93.97      2.31 o 
   2  13   9      534.78      544.56      5.53 o 
   3  13   9      146.90      147.13      3.01 o 
   4  13   9      376.04      396.98      5.60 o 
  -4  14   9     2108.89     2180.39     20.75 o 
  -3  14   9      901.66      886.46     10.41 o 
  -2  14   9      812.29      790.57      8.00 o 
  -1  14   9      128.07      134.08      2.65 o 
   0  14   9      183.27      186.11      3.06 o 
   1  14   9       14.69       14.84      1.22 o 
   2  14   9      764.46      731.58      6.72 o 
   3  14   9      488.06      475.08      5.44 o 
  -3  15   9      507.75      528.87      7.65 o 
  -2  15   9       28.20       27.26      2.84 o 
  -1  15   9      191.94      197.10      3.25 o 
   0  15   9     1483.93     1471.53     11.13 o 
   1  15   9       90.59       89.85      2.69 o 
   2  15   9       53.19       47.58      3.46 o 
   3  15   9       13.47       14.48      1.50 o 
  -2  16   9       48.71       51.85      2.97 o 
  -1  16   9        6.27        9.53      1.68 o 
   0  16   9      392.30      417.75      5.52 o 
   1  16   9        2.59        3.52      1.16 o 
   2  16   9       21.08       19.44      1.50 o 
  -6   0  10      553.72      551.45      8.58 o 
  -4   0  10        7.74        6.44      1.00 o 
  -2   0  10      986.08     1084.14      9.42 o 
   0   0  10        4.71        7.93      0.96 o 
   2   0  10      691.67      668.35      6.71 o 
   4   0  10     2239.32     2025.48     17.35 o 
   6   0  10        2.89        7.19      2.21 o 
  -7   1  10       14.71        9.41      1.96 o 
  -6   1  10      143.38      147.01      3.40 o 
  -5   1  10       20.94       17.70      2.48 o 
  -4   1  10     3136.24     3128.81     22.77 o 
  -3   1  10     1877.30     1792.40     14.40 o 
  -2   1  10       15.80       11.92      1.03 o 
  -1   1  10     1738.59     1872.72     10.59 o 
   0   1  10        5.61        9.08      1.11 o 
   1   1  10      914.72      873.55      5.68 o 
   2   1  10      552.28      542.35      4.10 o 
   3   1  10     1015.56     1051.18      6.96 o 
   4   1  10     1799.63     1793.90     11.10 o 
   5   1  10     1314.89     1339.06      9.84 o 
   6   1  10        0.11        0.55      0.96 o 
  -7   2  10     1048.96     1046.08     14.09 o 
  -6   2  10       28.60       23.85      1.69 o 
  -5   2  10      353.30      345.47      3.63 o 
  -4   2  10      217.08      209.00      3.19 o 
  -3   2  10      479.04      542.78      4.47 o 
  -2   2  10    12549.47    12775.31     90.32 o 
  -1   2  10     8244.35     8764.51     50.24 o 
   0   2  10        3.77        6.55      0.53 o 
   1   2  10     7127.94     7076.12     38.25 o 
   2   2  10     1176.70     1238.61      7.75 o 
   3   2  10      324.03      314.77      3.04 o 
   4   2  10       36.97       35.92      1.46 o 
   5   2  10      116.40      118.52      3.59 o 
   6   2  10      408.18      379.26      5.18 o 
  -7   3  10        0.04        1.11      1.28 o 
  -6   3  10        7.19        7.96      1.11 o 
  -5   3  10      457.02      466.95      4.48 o 
  -4   3  10      610.25      599.34      7.09 o 
  -3   3  10       10.85       11.11      0.88 o 
  -2   3  10      117.00      121.50      1.86 o 
  -1   3  10      203.36      224.88      3.01 o 
   0   3  10       49.19       50.39      1.21 o 
   1   3  10       63.69       69.86      1.58 o 
   2   3  10     4172.66     4224.92     25.39 o 
   3   3  10       20.56       19.17      1.07 o 
   4   3  10      170.87      179.22      2.55 o 
   5   3  10      103.25       89.49      2.17 o 
   6   3  10      232.99      241.20      3.61 o 
  -7   4  10      527.15      535.48      6.48 o 
  -6   4  10      386.13      359.71      4.91 o 
  -5   4  10        5.69        7.27      0.92 o 
  -4   4  10      369.62      362.13      3.74 o 
  -3   4  10     1692.73     1725.28     13.33 o 
  -2   4  10      360.39      478.70      4.04 o 
  -1   4  10      772.14      764.08      5.22 o 
   0   4  10      135.11      105.19      1.35 o 
   1   4  10       42.78       47.22      1.01 o 
   2   4  10      929.19      989.40      5.88 o 
   3   4  10      128.41      160.22      2.07 o 
   4   4  10     1116.30     1041.71      7.25 o 
   5   4  10      347.80      310.74      3.79 o 
   6   4  10      576.55      564.29      6.71 o 
  -7   5  10       14.85       17.11      1.50 o 
  -6   5  10       31.16       28.51      1.85 o 
  -5   5  10       54.21       52.19      2.00 o 
  -4   5  10       52.45       58.70      1.66 o 
  -3   5  10     1918.62     1862.72     12.26 o 
  -2   5  10      307.72      257.52      2.64 o 
  -1   5  10        3.43        8.42      0.64 o 
   0   5  10     3363.72     3370.05     17.26 o 
   1   5  10      129.26      132.46      1.57 o 
   2   5  10      162.51      152.14      1.73 o 
   3   5  10        2.11        6.92      0.78 o 
   4   5  10       40.19       31.63      1.42 o 
   5   5  10      509.53      545.14      6.29 o 
   6   5  10      725.90      733.46      7.87 o 
  -7   6  10        4.17        0.86      1.22 o 
  -6   6  10      455.37      436.85      4.90 o 
  -5   6  10     1454.75     1416.64     10.43 o 
  -4   6  10     1984.36     2012.67     12.23 o 
  -3   6  10     4395.14     4337.63     24.12 o 
  -2   6  10       59.80       67.49      1.44 o 
  -1   6  10        8.09        8.78      0.67 o 
   0   6  10      573.00      616.76      4.08 o 
   1   6  10        0.59        1.46      0.46 o 
   2   6  10     1214.92     1240.93      7.77 o 
   3   6  10     1498.55     1423.05      9.98 o 
   4   6  10      103.32      116.42      2.77 o 
   5   6  10     2072.64     2002.17     15.90 o 
   6   6  10       88.17       91.97      2.97 o 
  -6   7  10      816.96      819.43      7.37 o 
  -5   7  10     1094.57     1093.01      8.60 o 
  -4   7  10       40.69       45.19      2.71 o 
  -3   7  10       20.47       22.53      1.86 o 
  -2   7  10       42.88       41.31      1.31 o 
  -1   7  10       84.88       85.95      2.19 o 
   0   7  10      230.17      231.20      2.20 o 
   1   7  10     3129.83     3111.74     20.19 o 
   2   7  10      254.25      247.91      2.84 o 
   3   7  10        0.78        0.96      0.66 o 
   4   7  10      173.89      191.05      3.38 o 
   5   7  10      117.57      127.84      3.04 o 
   6   7  10       26.55       24.92      1.78 o 
  -6   8  10      343.79      366.53      4.65 o 
  -5   8  10       79.82       72.27      2.21 o 
  -4   8  10       11.17       13.94      1.03 o 
  -3   8  10     1298.23     1225.06      8.22 o 
  -2   8  10     2671.46     2637.82     15.39 o 
  -1   8  10       46.19       43.05      1.27 o 
   0   8  10        1.69        1.15      0.56 o 
   1   8  10      196.94      229.13      2.54 o 
   2   8  10       24.41       29.53      2.39 o 
   3   8  10       15.04       11.00      1.11 o 
   4   8  10        1.76        1.29      0.88 o 
   5   8  10       35.88       33.38      1.96 o 
   6   8  10      392.99      343.71      5.32 o 
  -6   9  10      787.76      858.20      7.77 o 
  -5   9  10      762.91      723.09      6.62 o 
  -4   9  10      293.21      272.61      4.24 o 
  -3   9  10       56.88       56.19      1.58 o 
  -2   9  10     1877.10     1910.68     11.68 o 
  -1   9  10       67.77       64.59      1.57 o 
   0   9  10     2670.04     2685.40     16.00 o 
   1   9  10     2193.69     2163.43     12.94 o 
   2   9  10       75.42       70.19      1.58 o 
   3   9  10       43.57       33.07      1.85 o 
   4   9  10      267.37      247.89      4.00 o 
   5   9  10        1.74        2.91      1.11 o 
  -6  10  10      611.97      643.77      6.53 o 
  -5  10  10      356.45      337.86      3.98 o 
  -4  10  10      337.25      325.16      3.64 o 
  -3  10  10     3888.60     3977.09     22.72 o 
  -2  10  10      418.04      434.34      4.49 o 
  -1  10  10        3.51        3.14      0.88 o 
   0  10  10        0.01        2.41      0.73 o 
   1  10  10      544.84      541.48      4.54 o 
   2  10  10      271.36      252.30      2.92 o 
   3  10  10     1571.48     1574.36     12.79 o 
   4  10  10        2.29        2.35      1.11 o 
   5  10  10      139.78      129.44      3.32 o 
  -5  11  10        2.86        2.21      1.10 o 
  -4  11  10        8.60        8.00      1.02 o 
  -3  11  10       34.36       39.73      2.48 o 
  -2  11  10      390.68      412.52      4.43 o 
  -1  11  10        7.71        7.75      0.95 o 
   0  11  10     1276.97     1253.30      9.35 o 
   1  11  10       99.27       94.26      1.91 o 
   2  11  10        0.88        1.38      0.82 o 
   3  11  10        6.52        5.96      1.11 o 
   4  11  10       51.64       46.16      2.38 o 
   5  11  10       99.46       94.62      3.04 o 
  -5  12  10       34.75       40.59      2.12 o 
  -4  12  10        9.52        9.40      1.92 o 
  -3  12  10      129.98      134.25      3.17 o 
  -2  12  10      320.08      324.35      4.00 o 
  -1  12  10      560.73      565.58      5.44 o 
   0  12  10      436.81      443.17      4.70 o 
   1  12  10       74.75       78.20      1.91 o 
   2  12  10      253.70      251.22      3.55 o 
   3  12  10        6.71        4.84      1.11 o 
   4  12  10      726.47      742.54      8.02 o 
  -4  13  10      301.29      293.68      5.62 o 
  -3  13  10       43.67       50.33      2.49 o 
  -2  13  10      699.91      714.17      6.57 o 
  -1  13  10      306.61      315.29      3.95 o 
   0  13  10       97.37       96.41      2.32 o 
   1  13  10      402.26      403.42      4.49 o 
   2  13  10     1730.96     1695.85     12.37 o 
   3  13  10       65.72       76.08      2.77 o 
   4  13  10       26.48       23.93      2.03 o 
  -4  14  10        4.85       10.51      3.87 o 
  -3  14  10       46.24       43.58      2.88 o 
  -2  14  10      566.59      579.02      6.63 o 
  -1  14  10      545.71      551.77      5.63 o 
   0  14  10       22.53       20.79      1.91 o 
   1  14  10      508.46      504.04      6.01 o 
   2  14  10       27.95       29.08      3.75 o 
   3  14  10      369.43      364.61      5.32 o 
  -3  15  10      437.64      409.86      6.81 o 
  -2  15  10       40.23       39.22      2.76 o 
  -1  15  10      680.76      679.64      6.51 o 
   0  15  10       51.00       49.73      2.12 o 
   1  15  10      203.43      216.17      3.94 o 
   2  15  10       11.61       11.06      1.69 o 
  -2  16  10      180.46      186.09      4.57 o 
  -1  16  10      639.21      637.04      7.40 o 
   0  16  10      250.56      253.22      3.85 o 
   1  16  10      271.17      279.00      4.63 o 
  -7   0  11      397.34      449.85     12.17 o 
  -5   0  11     4855.80     4920.21     87.99 o 
  -3   0  11      948.10      963.89     11.61 o 
  -1   0  11        0.48       13.11      2.77 o 
   1   0  11     2529.72     2702.03     25.07 o 
   3   0  11      349.75      353.01      4.68 o 
   5   0  11     1155.17     1084.29     11.05 o 
  -7   1  11      422.50      450.89      8.41 o 
  -6   1  11       29.24       34.68      2.19 o 
  -5   1  11      417.35      444.47      5.03 o 
  -4   1  11     8786.91     8655.41     51.42 o 
  -3   1  11      186.59      195.37      2.42 o 
  -2   1  11      234.19      233.94      2.11 o 
  -1   1  11      118.39       92.22      1.29 o 
   0   1  11     1146.28     1195.58      8.05 o 
   1   1  11        3.90        4.39      0.70 o 
   2   1  11      631.79      623.09      4.67 o 
   3   1  11      206.75      199.05      2.40 o 
   4   1  11      675.07      689.60      5.41 o 
   5   1  11       78.68       70.19      2.02 o 
   6   1  11       27.28       19.18      1.60 o 
  -7   2  11       66.22       69.80      3.91 o 
  -6   2  11      213.94      199.52      5.02 o 
  -5   2  11      481.33      492.24      5.75 o 
  -4   2  11     3837.03     3794.88     23.25 o 
  -3   2  11     1025.06     1055.95      8.26 o 
  -2   2  11     1496.30     1487.91      9.83 o 
  -1   2  11      950.35      985.58      6.16 o 
   0   2  11        2.61        3.26      0.70 o 
   1   2  11     2154.91     2134.84     12.34 o 
   2   2  11      142.03      110.77      1.72 o 
   3   2  11      663.35      648.04      4.96 o 
   4   2  11     1626.88     1611.76     11.23 o 
   5   2  11       52.82       51.25      2.13 o 
   6   2  11      141.39      133.79      3.27 o 
  -7   3  11      419.52      439.34      8.22 o 
  -6   3  11      206.31      182.28      4.04 o 
  -5   3  11     6284.16     6217.00     56.47 o 
  -4   3  11      857.05      865.02      8.26 o 
  -3   3  11      505.03      542.02      4.68 o 
  -2   3  11       55.55       45.92      1.23 o 
  -1   3  11      440.97      483.79      5.26 o 
   0   3  11      147.17      144.23      2.03 o 
   1   3  11     3168.99     3129.58     19.15 o 
   2   3  11       36.94       33.79      1.24 o 
   3   3  11      295.34      277.05      3.23 o 
   4   3  11        2.97        7.05      0.82 o 
   5   3  11       12.73       14.26      2.34 o 
   6   3  11       66.84       62.96      2.49 o 
  -7   4  11        6.16        1.48      1.28 o 
  -6   4  11     1691.28     1739.02     22.67 o 
  -5   4  11      227.85      215.73      5.25 o 
  -4   4  11     3197.83     3216.17     25.33 o 
  -3   4  11      987.37     1024.23      8.14 o 
  -2   4  11      350.30      405.98      3.79 o 
  -1   4  11     1635.19     1567.19      9.26 o 
   0   4  11        9.52       26.59      0.99 o 
   1   4  11      491.14      462.82      3.32 o 
   2   4  11       51.04       45.25      1.23 o 
   3   4  11     1204.76     1068.22      7.21 o 
   4   4  11     1100.10     1023.68      7.20 o 
   5   4  11      760.29      770.53      7.81 o 
   6   4  11        0.78        0.28      1.11 o 
  -7   5  11      120.81      146.11      3.58 o 
  -6   5  11       66.51       78.82      2.62 o 
  -5   5  11      122.12      106.07      2.62 o 
  -4   5  11      489.89      487.33      4.63 o 
  -3   5  11     5127.87     5025.45     47.32 o 
  -2   5  11       23.47       25.42      1.17 o 
  -1   5  11     1333.16     1293.90      8.20 o 
   0   5  11       38.17       37.01      0.95 o 
   1   5  11      375.19      362.03      2.86 o 
   2   5  11      149.32      169.62      2.29 o 
   3   5  11      249.97      215.53      2.53 o 
   4   5  11      123.76      117.92      2.77 o 
   5   5  11     1329.25     1253.24     11.06 o 
   6   5  11      194.64      190.81      4.08 o 
  -6   6  11     1583.73     1606.51     12.36 o 
  -5   6  11      497.61      517.10      5.74 o 
  -4   6  11       22.82       23.33      1.71 o 
  -3   6  11       12.16       13.71      0.95 o 
  -2   6  11      622.10      634.97      4.83 o 
  -1   6  11        3.60        7.10      0.70 o 
   0   6  11     2837.82     2795.42     14.62 o 
   1   6  11        0.01        0.93      0.50 o 
   2   6  11     1347.83     1314.43      8.33 o 
   3   6  11       21.87       20.54      1.33 o 
   4   6  11      119.79      114.15      3.35 o 
   5   6  11      567.18      588.79      6.71 o 
   6   6  11        8.87       10.37      1.44 o 
  -6   7  11      465.58      506.55      5.48 o 
  -5   7  11       83.39       83.01      2.32 o 
  -4   7  11      537.34      541.93      5.13 o 
  -3   7  11        8.12        5.25      0.75 o 
  -2   7  11     1238.70     1184.21      7.86 o 
  -1   7  11      517.02      521.13      4.20 o 
   0   7  11     1373.35     1329.19      7.71 o 
   1   7  11      141.07      148.19      2.01 o 
   2   7  11        7.47        6.32      0.78 o 
   3   7  11       22.55       29.29      1.50 o 
   4   7  11      142.55      124.17      2.90 o 
   5   7  11      151.84      156.66      3.45 o 
   6   7  11       62.39       64.24      2.77 o 
  -6   8  11        0.74        0.23      1.03 o 
  -5   8  11      911.73      932.46      7.86 o 
  -4   8  11       17.10       15.02      1.10 o 
  -3   8  11      915.82      957.72      6.87 o 
  -2   8  11      109.26      112.91      1.88 o 
  -1   8  11       53.66       52.97      1.42 o 
   0   8  11       42.17       51.41      1.81 o 
   1   8  11      149.92      135.31      2.01 o 
   2   8  11        0.28        1.50      0.69 o 
   3   8  11     2972.41     2823.56     20.61 o 
   4   8  11      128.44      135.53      3.04 o 
   5   8  11       20.52       16.33      1.50 o 
  -6   9  11      750.25      799.26      7.42 o 
  -5   9  11       46.15       49.63      2.51 o 
  -4   9  11      644.65      631.98      6.02 o 
  -3   9  11      769.90      722.89      5.66 o 
  -2   9  11     2104.72     2090.86     12.78 o 
  -1   9  11        3.90        5.29      0.82 o 
   0   9  11     2907.66     2857.84     18.36 o 
   1   9  11       11.14       11.49      1.18 o 
   2   9  11       82.86       67.29      1.79 o 
   3   9  11       39.56       38.21      2.56 o 
   4   9  11       23.63       29.36      1.78 o 
   5   9  11        8.95        8.90      1.38 o 
  -5  10  11      369.48      370.94      4.55 o 
  -4  10  11      319.58      283.15      3.84 o 
  -3  10  11      342.49      343.87      3.59 o 
  -2  10  11      131.45      132.77      2.46 o 
  -1  10  11       11.64       11.50      1.07 o 
   0  10  11      988.73      928.30      7.42 o 
   1  10  11      102.03      115.77      2.05 o 
   2  10  11      603.55      570.91      5.37 o 
   3  10  11      287.45      269.66      4.20 o 
   4  10  11      163.68      143.50      3.32 o 
   5  10  11        0.94        1.60      1.16 o 
  -5  11  11        9.83        8.21      1.24 o 
  -4  11  11      119.30      125.02      3.65 o 
  -3  11  11     1568.83     1583.59     13.19 o 
  -2  11  11     1057.56     1059.16      8.39 o 
  -1  11  11      392.14      390.77      4.30 o 
   0  11  11      219.49      224.40      3.22 o 
   1  11  11      119.02      115.51      2.14 o 
   2  11  11       30.38       32.82      2.00 o 
   3  11  11       22.93       30.71      1.78 o 
   4  11  11        2.43        1.94      1.11 o 
  -4  12  11      160.47      160.82      4.07 o 
  -3  12  11        5.34        5.23      1.22 o 
  -2  12  11     1167.77     1154.04      9.14 o 
  -1  12  11      920.69      930.35      7.71 o 
   0  12  11      281.35      280.44      3.71 o 
   1  12  11      256.20      257.21      3.50 o 
   2  12  11      644.24      631.87      6.77 o 
   3  12  11      305.35      303.58      4.63 o 
   4  12  11      542.58      541.24      6.70 o 
  -4  13  11       89.21       88.90      4.53 o 
  -3  13  11       59.81       60.84      2.62 o 
  -2  13  11      356.12      365.31      4.38 o 
  -1  13  11      867.31      874.44      7.51 o 
   0  13  11        1.30        2.90      1.48 o 
   1  13  11      984.20      959.64      8.01 o 
   2  13  11       28.10       27.90      5.01 o 
   3  13  11       10.90        8.79      1.38 o 
  -3  14  11       72.92       79.64      2.97 o 
  -2  14  11      607.37      613.46      6.98 o 
  -1  14  11       58.96       61.71      2.17 o 
   0  14  11       27.44       27.32      1.96 o 
   1  14  11       75.77       93.37      2.83 o 
   2  14  11      162.75      177.47      4.25 o 
   3  14  11      444.25      437.83      5.93 o 
  -2  15  11       28.56       35.49      2.56 o 
  -1  15  11       12.89       13.71      1.44 o 
   0  15  11       25.16       26.60      2.77 o 
   1  15  11      286.71      300.82      4.70 o 
   2  15  11      151.45      157.62      4.15 o 
  -6   0  12        4.71        3.16      1.33 o 
  -4   0  12     3584.10     3582.46     35.41 o 
  -2   0  12      908.08      842.00      7.81 o 
   0   0  12      841.05      814.53     18.51 o 
   2   0  12      585.44      552.72      6.17 o 
   4   0  12     4765.72     4540.10     44.21 o 
   6   0  12        6.78        9.41      2.21 o 
  -7   1  12      238.04      261.57      6.45 o 
  -6   1  12      305.14      295.15      5.00 o 
  -5   1  12      427.49      404.70      4.84 o 
  -4   1  12     1773.84     1849.98     18.93 o 
  -3   1  12      690.34      699.78      5.53 o 
  -2   1  12      719.41      711.20      4.83 o 
  -1   1  12      310.43      295.62      3.18 o 
   0   1  12     2048.11     2093.44     12.11 o 
   1   1  12      854.67      891.66      6.06 o 
   2   1  12       13.69       13.90      0.81 o 
   3   1  12       74.21       69.30      1.61 o 
   4   1  12       96.56       79.25      1.91 o 
   5   1  12      355.23      336.49      4.10 o 
   6   1  12       23.88       21.07      1.69 o 
  -7   2  12      366.59      385.11      7.83 o 
  -6   2  12       83.36       86.87      3.08 o 
  -5   2  12     6323.13     6343.67     57.41 o 
  -4   2  12      456.22      466.53      5.18 o 
  -3   2  12      418.53      390.78      3.72 o 
  -2   2  12       23.81       21.31      1.02 o 
  -1   2  12      228.63      219.77      2.18 o 
   0   2  12        0.07        1.77      0.59 o 
   1   2  12      785.40      766.80      5.41 o 
   2   2  12      309.05      299.69      3.01 o 
   3   2  12     1542.66     1491.12      9.48 o 
   4   2  12     2163.10     2071.69     13.95 o 
   5   2  12      478.96      450.32      5.45 o 
   6   2  12       98.28       91.50      2.75 o 
  -7   3  12        1.72        2.83      1.73 o 
  -6   3  12       58.32       67.62      2.76 o 
  -5   3  12      210.50      233.27      3.64 o 
  -4   3  12     1129.58     1109.57      8.18 o 
  -3   3  12      996.11      950.55      7.10 o 
  -2   3  12     1665.63     1616.88     10.82 o 
  -1   3  12      467.28      495.15      4.33 o 
   0   3  12       58.94       58.41      1.54 o 
   1   3  12      195.92      209.97      2.34 o 
   2   3  12      850.08      857.04      6.62 o 
   3   3  12     1151.52     1124.90      8.41 o 
   4   3  12        0.80        0.58      0.78 o 
   5   3  12       83.41       99.75      2.50 o 
   6   3  12       85.52       91.63      2.97 o 
  -6   4  12        1.14        1.33      1.14 o 
  -5   4  12       48.93       51.67      2.66 o 
  -4   4  12      151.95      147.38      2.45 o 
  -3   4  12      174.48      174.91      2.50 o 
  -2   4  12      643.30      654.24      5.37 o 
  -1   4  12       23.19       18.78      1.07 o 
   0   4  12      935.28      906.91      8.25 o 
   1   4  12      172.31      175.04      2.45 o 
   2   4  12     1993.62     2000.16     13.21 o 
   3   4  12     1072.89     1004.84      7.43 o 
   4   4  12      522.48      484.11      4.42 o 
   5   4  12     1351.28     1279.13     11.34 o 
   6   4  12      403.13      382.29      5.52 o 
  -6   5  12        0.11        0.74      1.28 o 
  -5   5  12      505.36      482.52      5.50 o 
  -4   5  12      660.01      642.53      5.62 o 
  -3   5  12     1276.27     1304.63      9.56 o 
  -2   5  12      117.81      116.70      2.23 o 
  -1   5  12      611.10      608.03      5.08 o 
   0   5  12       61.59       54.79      2.05 o 
   1   5  12      509.90      534.31      3.86 o 
   2   5  12      659.44      613.60      4.79 o 
   3   5  12       34.98       32.71      1.29 o 
   4   5  12       84.64       75.59      2.41 o 
   5   5  12      571.04      590.91      6.84 o 
   6   5  12     1517.65     1516.12     13.48 o 
  -6   6  12     1513.09     1578.89     15.55 o 
  -5   6  12      130.17      126.45      4.15 o 
  -4   6  12      490.11      518.04      4.93 o 
  -3   6  12     3509.81     3467.36     21.57 o 
  -2   6  12       33.57       39.07      1.31 o 
  -1   6  12      733.49      676.79      5.06 o 
   0   6  12      481.78      454.59      3.45 o 
   1   6  12      228.06      232.79      2.32 o 
   2   6  12      883.06      874.24      6.92 o 
   3   6  12       17.99       23.91      1.32 o 
   4   6  12      612.02      585.96      6.43 o 
   5   6  12      493.39      471.10      5.94 o 
  -6   7  12      537.60      530.94      7.56 o 
  -5   7  12      233.13      248.54      3.92 o 
  -4   7  12     1326.19     1337.52      9.83 o 
  -3   7  12     1927.76     1888.53     12.71 o 
  -2   7  12       23.15       25.41      1.27 o 
  -1   7  12       11.98       12.12      0.87 o 
   0   7  12       21.90       26.12      1.16 o 
   1   7  12      419.86      384.13      3.47 o 
   2   7  12      935.30      871.67      8.61 o 
   3   7  12      508.40      501.46      5.44 o 
   4   7  12      213.02      231.15      3.94 o 
   5   7  12      592.68      587.99      6.91 o 
  -6   8  12        2.60        3.22      1.44 o 
  -5   8  12        9.84       10.99      1.26 o 
  -4   8  12      106.73      101.06      2.67 o 
  -3   8  12       83.12       91.66      1.96 o 
  -2   8  12      587.32      573.24      4.71 o 
  -1   8  12       41.00       38.29      1.39 o 
   0   8  12     3238.83     3162.45     20.09 o 
   1   8  12       23.42       18.16      1.32 o 
   2   8  12     1133.22     1037.13      8.00 o 
   3   8  12      150.33      172.36      3.30 o 
   4   8  12       26.82       29.32      1.72 o 
   5   8  12       25.07       21.05      1.66 o 
  -5   9  12       46.28       42.17      2.13 o 
  -4   9  12      759.76      742.20      6.76 o 
  -3   9  12     1766.34     1806.29     11.53 o 
  -2   9  12     1171.78     1216.80      8.29 o 
  -1   9  12      204.29      211.37      3.06 o 
   0   9  12        2.56        3.71      0.86 o 
   1   9  12      801.36      786.93      5.92 o 
   2   9  12      561.03      521.05      5.02 o 
   3   9  12       13.13       12.52      1.36 o 
   4   9  12       36.32       43.88      2.60 o 
   5   9  12      403.36      410.80      5.88 o 
  -5  10  12        0.16        0.83      1.14 o 
  -4  10  12       33.91       40.34      2.44 o 
  -3  10  12     1334.03     1354.43     11.15 o 
  -2  10  12      274.72      275.85      3.65 o 
  -1  10  12     2555.11     2559.65     16.92 o 
   0  10  12       18.25       22.55      1.59 o 
   1  10  12      273.27      280.22      3.50 o 
   2  10  12      265.96      260.21      3.44 o 
   3  10  12       32.91       26.42      1.80 o 
   4  10  12       16.09       14.49      1.44 o 
  -5  11  12      140.10      159.23      3.70 o 
  -4  11  12        5.14        5.88      1.44 o 
  -3  11  12       77.57       80.90      2.75 o 
  -2  11  12     1072.56     1077.10      8.64 o 
  -1  11  12      269.44      254.22      3.51 o 
   0  11  12        1.41        1.79      0.86 o 
   1  11  12      450.06      439.33      4.64 o 
   2  11  12      873.13      871.29      8.35 o 
   3  11  12        9.79       11.14      1.38 o 
   4  11  12        0.59        0.84      1.16 o 
  -4  12  12      135.09      149.74      4.87 o 
  -3  12  12       59.80       63.62      3.99 o 
  -2  12  12        0.85        3.18      1.03 o 
  -1  12  12        0.30        1.44      0.99 o 
   0  12  12       67.99       70.95      2.12 o 
   1  12  12       14.52       14.26      1.17 o 
   2  12  12     1326.72     1285.44     13.31 o 
   3  12  12      121.14      115.17      3.17 o 
  -4  13  12      202.46      195.58      7.20 o 
  -3  13  12      203.30      203.31      4.08 o 
  -2  13  12      903.80      909.21      7.95 o 
  -1  13  12      516.40      537.44      5.54 o 
   0  13  12      541.72      561.94      5.69 o 
   1  13  12        2.55        2.31      0.95 o 
   2  13  12       79.88       78.65      3.29 o 
   3  13  12      335.69      359.19      5.31 o 
  -3  14  12       99.05      108.78      3.17 o 
  -2  14  12        2.91        6.84      1.34 o 
  -1  14  12      314.27      316.43      4.20 o 
   0  14  12       77.93       91.94      2.66 o 
   1  14  12      163.58      170.02      4.25 o 
   2  14  12      213.94      207.03      4.68 o 
  -2  15  12      345.90      370.77      5.46 o 
  -1  15  12      503.86      493.08      5.48 o 
   0  15  12       85.98       91.88      3.04 o 
   1  15  12      977.69      949.45     10.86 o 
  -5   0  13       79.59       84.47      3.46 o 
  -3   0  13       21.27       22.58      1.96 o 
  -1   0  13       78.56       86.52      8.85 o 
   1   0  13    15353.77    14660.25    125.90 o 
   3   0  13      726.71      763.34      8.81 o 
   5   0  13      377.93      297.60      5.09 o 
  -6   1  13      220.52      227.68      4.36 o 
  -5   1  13        5.65        5.38      1.01 o 
  -4   1  13       17.52       14.22      1.44 o 
  -3   1  13      408.45      396.76      4.56 o 
  -2   1  13      725.82      758.47      5.94 o 
  -1   1  13       16.33       11.57      0.66 o 
   0   1  13      292.80      325.95      3.28 o 
   1   1  13       14.29       15.68      1.48 o 
   2   1  13      831.60      819.11      5.95 o 
   3   1  13      124.35      110.05      1.99 o 
   4   1  13      401.08      409.39      4.10 o 
   5   1  13        3.48        3.95      1.62 o 
   6   1  13      321.03      325.97      6.63 o 
  -6   2  13      113.81      106.81      3.40 o 
  -5   2  13       36.62       45.96      2.06 o 
  -4   2  13      450.93      468.68     11.91 o 
  -3   2  13      141.57      141.37      2.24 o 
  -2   2  13      572.62      507.56      6.21 o 
  -1   2  13     1099.95     1160.21      7.80 o 
   0   2  13     3461.65     3641.21     20.28 o 
   1   2  13     2550.43     2617.43     15.09 o 
   2   2  13       45.95       38.71      1.57 o 
   3   2  13      437.10      427.77      3.99 o 
   4   2  13      204.40      189.28      2.90 o 
   5   2  13     1241.49     1214.03     10.78 o 
   6   2  13      192.74      189.44      4.68 o 
  -6   3  13       39.79       44.90      2.52 o 
  -5   3  13      498.00      496.86      5.72 o 
  -4   3  13      451.10      453.14      5.18 o 
  -3   3  13     1376.29     1433.92      9.96 o 
  -2   3  13      219.46      223.60      2.71 o 
  -1   3  13      408.95      424.60      4.01 o 
   0   3  13       24.87       28.62      1.87 o 
   1   3  13       61.42       73.08      1.74 o 
   2   3  13        0.20        2.85      0.78 o 
   3   3  13     1351.32     1287.27     11.75 o 
   4   3  13      114.68      118.59      2.37 o 
   5   3  13       61.81       60.42      2.49 o 
   6   3  13        3.03        5.31      1.30 o 
  -6   4  13      358.34      406.38      6.28 o 
  -5   4  13        0.14        0.67      0.94 o 
  -4   4  13        0.81        0.95      0.69 o 
  -3   4  13       79.34       58.31      1.74 o 
  -2   4  13       16.29       16.51      0.98 o 
  -1   4  13       25.25       13.80      1.03 o 
   0   4  13     3929.84     3898.63     21.56 o 
   1   4  13      664.61      622.11      5.39 o 
   2   4  13     7239.70     7098.71     53.79 o 
   3   4  13       59.34       51.26      1.55 o 
   4   4  13       28.91       43.34      1.79 o 
   5   4  13      724.78      704.58      7.68 o 
  -6   5  13      113.10      108.31      3.61 o 
  -5   5  13       81.50       83.11      2.97 o 
  -4   5  13       10.31        8.16      0.89 o 
  -3   5  13      145.83      148.57      2.49 o 
  -2   5  13      241.39      250.84      3.04 o 
  -1   5  13      346.62      365.65      3.78 o 
   0   5  13       37.07       27.98      1.23 o 
   1   5  13     1013.17      977.88      6.72 o 
   2   5  13      255.21      266.98      3.38 o 
   3   5  13      275.50      291.36      3.55 o 
   4   5  13      238.44      248.73      4.08 o 
   5   5  13       29.60       32.32      1.91 o 
  -6   6  13     2237.41     2245.06     20.66 o 
  -5   6  13      154.99      146.99      3.72 o 
  -4   6  13     1619.33     1598.10     11.31 o 
  -3   6  13       57.24       59.50      1.78 o 
  -2   6  13      458.24      456.02      4.48 o 
  -1   6  13        0.24        2.26      0.64 o 
   0   6  13      356.17      356.50      3.39 o 
   1   6  13     1331.53     1363.51      8.75 o 
   2   6  13      982.28      948.97      7.46 o 
   3   6  13      530.53      473.91      4.83 o 
   4   6  13     1000.94     1011.94      9.47 o 
   5   6  13      415.61      423.71      5.74 o 
  -6   7  13      387.40      410.82      6.60 o 
  -5   7  13        1.99        2.48      1.16 o 
  -4   7  13       94.74      107.69      2.29 o 
  -3   7  13      326.44      318.50      3.68 o 
  -2   7  13       36.52       35.49      1.53 o 
  -1   7  13       31.96       23.09      1.13 o 
   0   7  13       74.37       85.79      1.78 o 
   1   7  13       17.38       15.98      1.07 o 
   2   7  13      407.24      369.77      3.99 o 
   3   7  13      192.79      200.84      3.05 o 
   4   7  13       88.64       81.04      2.62 o 
   5   7  13       10.76        8.98      1.38 o 
  -5   8  13      483.32      527.96      6.20 o 
  -4   8  13       58.37       55.72      2.20 o 
  -3   8  13      626.58      598.60      5.09 o 
  -2   8  13        4.63        2.95      0.78 o 
  -1   8  13     4756.47     4784.25     29.44 o 
   0   8  13       29.57       26.89      1.46 o 
   1   8  13      391.96      387.65      4.08 o 
   2   8  13       11.73        9.42      1.11 o 
   3   8  13     3569.45     3421.86     24.68 o 
   4   8  13       18.17       14.59      1.38 o 
   5   8  13      992.01      993.90      9.88 o 
  -5   9  13       12.26       17.87      1.50 o 
  -4   9  13      507.61      494.43      5.85 o 
  -3   9  13      213.22      209.06      2.86 o 
  -2   9  13        4.15        3.70      0.89 o 
  -1   9  13     1563.49     1590.85     11.43 o 
   0   9  13       37.53       33.22      1.78 o 
   1   9  13     1502.18     1462.97     11.96 o 
   2   9  13      627.28      632.74      5.81 o 
   3   9  13      218.26      239.51      4.00 o 
   4   9  13       11.76       12.74      1.38 o 
  -5  10  13       17.97       16.83      1.63 o 
  -4  10  13     1048.68     1057.62      8.77 o 
  -3  10  13      687.19      703.35      6.50 o 
  -2  10  13      891.83      922.26      7.71 o 
  -1  10  13      449.87      455.78      4.85 o 
   0  10  13      499.95      504.57      5.09 o 
   1  10  13     1782.29     1709.35     13.62 o 
   2  10  13      112.54      122.02      2.49 o 
   3  10  13       74.21       71.56      2.53 o 
   4  10  13      227.57      221.72      4.14 o 
  -4  11  13       50.45       47.48      3.15 o 
  -3  11  13      390.39      390.26      5.38 o 
  -2  11  13       13.43       15.74      1.32 o 
  -1  11  13       22.94       29.09      1.57 o 
   0  11  13        1.60        2.64      0.86 o 
   1  11  13      290.70      268.91      4.08 o 
   2  11  13      320.18      319.48      5.43 o 
   3  11  13        5.11        3.12      1.36 o 
   4  11  13        0.06        1.02      1.16 o 
  -4  12  13       14.94       12.23      2.89 o 
  -3  12  13      184.44      179.53      3.80 o 
  -2  12  13       22.27       25.29      2.03 o 
  -1  12  13      697.80      704.49      6.58 o 
   0  12  13     2075.99     2081.43     14.60 o 
   1  12  13      263.59      260.41      4.08 o 
   2  12  13      345.29      328.20      5.75 o 
   3  12  13      320.37      316.09      4.97 o 
  -3  13  13      832.50      865.87      8.98 o 
  -2  13  13       12.74       13.29      1.32 o 
  -1  13  13      107.71      108.06      2.61 o 
   0  13  13        1.87        9.48      1.68 o 
   1  13  13        6.08        5.07      1.16 o 
   2  13  13      550.90      555.82      7.88 o 
  -2  14  13      348.81      358.05      5.32 o 
  -1  14  13      648.57      659.09      6.53 o 
   0  14  13     1524.28     1515.59     11.68 o 
   1  14  13       22.65       25.29      4.79 o 
  -6   0  14       29.90       26.01      2.35 o 
  -4   0  14     1302.76     1343.35     15.84 o 
  -2   0  14     1306.53     1141.86     13.50 o 
   0   0  14     1259.08     1220.70     11.15 o 
   2   0  14     1713.82     1712.77     15.23 o 
   4   0  14       70.38       60.94      3.93 o 
  -6   1  14      293.12      293.42      5.32 o 
  -5   1  14     1191.91     1169.26     10.30 o 
  -4   1  14      143.94      148.97      2.97 o 
  -3   1  14      680.66      701.03      6.77 o 
  -2   1  14        3.22        6.92      0.72 o 
  -1   1  14        0.90        1.28      0.64 o 
   0   1  14      136.58      118.86      1.89 o 
   1   1  14      309.16      352.65      3.44 o 
   2   1  14      382.69      405.59      3.83 o 
   3   1  14     1001.57      983.18      7.15 o 
   4   1  14      137.19      125.20      2.33 o 
   5   1  14       72.04       80.90      2.55 o 
  -6   2  14       61.76       60.26      2.76 o 
  -5   2  14       98.82      104.05      2.75 o 
  -4   2  14        8.35       11.77      1.10 o 
  -3   2  14     1196.94     1151.38      9.75 o 
  -2   2  14      187.51      173.13      2.50 o 
  -1   2  14      169.90      157.82      2.42 o 
   0   2  14      339.61      344.18      3.19 o 
   1   2  14     3289.33     3382.43     19.12 o 
   2   2  14     2274.50     2274.26     13.63 o 
   3   2  14      847.74      812.07      6.21 o 
   4   2  14      884.47      825.36      7.12 o 
   5   2  14        4.67       10.66      1.30 o 
  -6   3  14       58.09       53.34      2.79 o 
  -5   3  14       21.94       21.22      1.44 o 
  -4   3  14       61.05       60.07      2.19 o 
  -3   3  14       60.68       66.74      1.83 o 
  -2   3  14      386.33      439.93      4.22 o 
  -1   3  14      119.34       98.10      1.98 o 
   0   3  14      524.49      476.02      4.54 o 
   1   3  14     1343.72     1326.40      9.49 o 
   2   3  14     1456.19     1455.86     10.44 o 
   3   3  14      162.06      170.49      2.75 o 
   4   3  14      208.71      211.54      3.19 o 
   5   3  14       23.18       27.00      3.04 o 
  -6   4  14      452.42      493.62      7.13 o 
  -5   4  14      267.12      267.53      4.14 o 
  -4   4  14      903.70      901.55      8.36 o 
  -3   4  14      876.48      829.69      6.68 o 
  -2   4  14     1466.97     1391.89      9.87 o 
  -1   4  14       87.54       69.03      1.83 o 
   0   4  14     3875.67     3916.62     25.17 o 
   1   4  14     1078.56     1076.08      8.16 o 
   2   4  14     2412.31     2420.33     15.88 o 
   3   4  14     1408.25     1382.82      9.29 o 
   4   4  14     1045.48      946.93      8.99 o 
   5   4  14       33.82       32.15      2.09 o 
  -6   5  14      153.82      141.90      4.25 o 
  -5   5  14       27.46       27.53      2.01 o 
  -4   5  14      128.50      133.00      7.24 o 
  -3   5  14      192.44      195.64      2.79 o 
  -2   5  14      145.41      142.19      2.41 o 
  -1   5  14      301.98      268.35      3.34 o 
   0   5  14      457.21      472.36      4.58 o 
   1   5  14      303.61      306.06      3.10 o 
   2   5  14      437.87      469.06      4.19 o 
   3   5  14       31.54       25.90      1.40 o 
   4   5  14      364.73      332.43      4.77 o 
   5   5  14       44.17       44.12      2.48 o 
  -6   6  14       47.66       41.82      2.76 o 
  -5   6  14      419.86      424.03      6.37 o 
  -4   6  14      372.52      377.56      4.16 o 
  -3   6  14       36.53       41.82      1.62 o 
  -2   6  14      151.44      148.62      2.54 o 
  -1   6  14       38.28       33.94      1.54 o 
   0   6  14      952.25      973.87      7.56 o 
   1   6  14      780.49      729.28      6.10 o 
   2   6  14     1899.06     1829.54     12.61 o 
   3   6  14     1489.63     1434.70     10.62 o 
   4   6  14        0.06        1.94      1.11 o 
   5   6  14       36.75       43.68      2.55 o 
  -5   7  14        5.30        3.56      1.51 o 
  -4   7  14      631.61      617.69      5.80 o 
  -3   7  14      135.26      132.21      2.42 o 
  -2   7  14      298.09      278.36      3.48 o 
  -1   7  14      948.63      941.74      6.76 o 
   0   7  14      351.59      350.18      3.94 o 
   1   7  14      103.14       93.08      2.39 o 
   2   7  14        0.46        7.06      1.24 o 
   3   7  14      128.04      129.79      2.59 o 
   4   7  14        0.13        0.59      0.88 o 
   5   7  14       23.43       30.53      2.00 o 
  -5   8  14        0.96        3.24      1.47 o 
  -4   8  14     1110.38     1072.12      9.65 o 
  -3   8  14       68.56       69.70      2.32 o 
  -2   8  14        0.81        0.87      0.78 o 
  -1   8  14      164.23      206.41      3.21 o 
   0   8  14      229.29      245.35      3.25 o 
   1   8  14       41.07       47.15      2.11 o 
   2   8  14     2058.81     1984.67     13.65 o 
   3   8  14      160.91      193.92      3.64 o 
   4   8  14      151.43      155.62      3.45 o 
  -5   9  14       10.02       11.30      2.56 o 
  -4   9  14       73.00       70.26      3.27 o 
  -3   9  14        6.26        6.16      0.90 o 
  -2   9  14      541.87      545.17      5.48 o 
  -1   9  14      621.31      621.82      5.88 o 
   0   9  14      294.11      291.59      3.70 o 
   1   9  14      989.88      984.10      8.99 o 
   2   9  14       44.19       49.05      2.19 o 
   3   9  14      299.83      276.84      4.41 o 
   4   9  14       36.65       32.27      2.06 o 
  -4  10  14        9.02        5.20      1.53 o 
  -3  10  14       70.24       78.08      2.33 o 
  -2  10  14        7.56        9.50      1.07 o 
  -1  10  14      580.21      593.87      5.79 o 
   0  10  14      396.02      404.16      4.49 o 
   1  10  14     1488.86     1445.02     12.17 o 
   2  10  14     1024.65     1010.23      9.39 o 
   3  10  14      286.15      267.61      4.48 o 
   4  10  14        6.74        9.27      1.44 o 
  -4  11  14       16.97       16.74      3.20 o 
  -3  11  14       72.59       77.11      2.81 o 
  -2  11  14     1022.09     1046.04      8.75 o 
  -1  11  14       30.77       34.29      1.85 o 
   0  11  14        4.29        4.73      1.03 o 
   1  11  14        9.50       10.72      2.46 o 
   2  11  14       14.99       15.84      2.30 o 
   3  11  14        0.07        1.19      1.36 o 
  -3  12  14       26.21       23.99      1.83 o 
  -2  12  14      466.47      474.50      5.33 o 
  -1  12  14      124.30      123.18      2.77 o 
   0  12  14      669.95      633.64      6.23 o 
   1  12  14      435.83      418.11      5.46 o 
   2  12  14      440.17      436.68      6.71 o 
  -2  13  14       52.31       48.56      3.00 o 
  -1  13  14      430.36      445.65      5.19 o 
   0  13  14      179.71      181.94      3.66 o 
   1  13  14       34.25       37.52      4.79 o 
   2  13  14      417.74      389.53      6.49 o 
  -1  14  14        9.10       10.97      1.28 o 
   0  14  14      565.69      551.38      6.64 o 
  -5   0  15      455.30      442.82      7.62 o 
  -3   0  15     8428.57     8377.22    118.70 o 
  -1   0  15       72.55       67.88      2.39 o 
   1   0  15     5182.85     5209.67     40.46 o 
   3   0  15      694.96      644.36      7.67 o 
   5   0  15      569.64      544.27      7.33 o 
  -6   1  15      119.14      127.68      3.72 o 
  -5   1  15        1.60        1.78      0.94 o 
  -4   1  15       19.00       19.78      2.35 o 
  -3   1  15      451.00      440.53      5.18 o 
  -2   1  15        0.99        1.19      0.94 o 
  -1   1  15      470.73      468.32      4.52 o 
   0   1  15     2148.04     2132.34     14.11 o 
   1   1  15      757.03      721.37      5.56 o 
   2   1  15      176.80      163.35      2.40 o 
   3   1  15        4.29        5.28      0.85 o 
   4   1  15      288.97      277.02      3.46 o 
   5   1  15        4.57        6.79      1.22 o 
  -6   2  15      117.03      120.94      3.72 o 
  -5   2  15     1486.72     1495.71     12.66 o 
  -4   2  15     2267.81     2252.83     17.15 o 
  -3   2  15      225.03      221.50      3.58 o 
  -2   2  15      194.82      195.28      3.30 o 
  -1   2  15        7.13       11.21      0.98 o 
   0   2  15      545.80      641.26      5.46 o 
   1   2  15      241.40      236.30      2.84 o 
   2   2  15      311.00      331.00      3.50 o 
   3   2  15        0.71        0.80      0.73 o 
   4   2  15      102.06      104.52      2.46 o 
   5   2  15        1.08        3.16      1.36 o 
  -6   3  15      119.57      116.96      3.81 o 
  -5   3  15        0.49        2.38      1.33 o 
  -4   3  15      292.34      292.07      4.28 o 
  -3   3  15       32.39       31.10      1.84 o 
  -2   3  15        7.66       15.81      1.09 o 
  -1   3  15      472.25      440.92      4.38 o 
   0   3  15      182.47      185.92      2.89 o 
   1   3  15     4193.17     4151.60     25.68 o 
   2   3  15      282.39      264.96      3.45 o 
   3   3  15      212.63      232.24      3.30 o 
   4   3  15      233.61      218.63      3.80 o 
   5   3  15      250.13      248.08      4.35 o 
  -6   4  15       24.82       23.82      2.34 o 
  -5   4  15        0.61        1.58      1.01 o 
  -4   4  15     1052.06     1054.95      9.53 o 
  -3   4  15      680.61      694.30      6.98 o 
  -2   4  15     1577.38     1502.22     10.62 o 
  -1   4  15     1566.80     1474.52     10.48 o 
   0   4  15      877.16      895.46      7.21 o 
   1   4  15      241.23      234.31      3.19 o 
   2   4  15       55.43       52.08      1.83 o 
   3   4  15      130.35      115.71      2.47 o 
   4   4  15       14.43       11.16      1.38 o 
   5   4  15        0.13        0.69      1.11 o 
  -5   5  15      179.94      187.42      4.36 o 
  -4   5  15       11.62       12.87      1.84 o 
  -3   5  15       39.84       38.98      1.63 o 
  -2   5  15      224.40      223.11      3.09 o 
  -1   5  15      278.16      261.11      3.34 o 
   0   5  15      298.42      301.92      3.65 o 
   1   5  15      311.06      279.47      3.15 o 
   2   5  15       13.11       11.72      1.07 o 
   3   5  15       56.87       65.10      2.16 o 
   4   5  15       64.26       73.86      2.69 o 
   5   5  15      864.40      879.03      9.19 o 
  -5   6  15      368.66      355.02      6.05 o 
  -4   6  15      258.75      269.84      4.26 o 
  -3   6  15      666.72      671.73      6.08 o 
  -2   6  15      482.76      452.71      4.66 o 
  -1   6  15        6.39        9.21      0.99 o 
   0   6  15      543.92      585.51      5.48 o 
   1   6  15       83.49       83.68      2.41 o 
   2   6  15      172.49      172.16      2.80 o 
   3   6  15       42.94       38.45      1.85 o 
   4   6  15      206.92      181.55      3.73 o 
  -5   7  15        2.01        2.57      1.36 o 
  -4   7  15      374.00      375.65      5.01 o 
  -3   7  15      105.36      107.36      2.35 o 
  -2   7  15      338.29      332.89      3.98 o 
  -1   7  15      379.56      377.46      4.19 o 
   0   7  15      684.58      681.98      6.91 o 
   1   7  15      214.09      197.14      3.45 o 
   2   7  15      309.46      300.77      3.79 o 
   3   7  15      268.29      248.94      4.14 o 
   4   7  15      726.56      722.68      7.81 o 
  -5   8  15      947.12     1032.67     12.75 o 
  -4   8  15       80.08       89.33      3.59 o 
  -3   8  15      526.05      526.77      6.09 o 
  -2   8  15       62.55       66.88      2.33 o 
  -1   8  15     3958.25     3857.59     25.71 o 
   0   8  15        8.17        8.80      1.22 o 
   1   8  15     1444.92     1419.84     11.89 o 
   2   8  15       42.63       42.12      2.11 o 
   3   8  15      854.49      804.84      8.21 o 
   4   8  15        9.00        7.85      1.38 o 
  -4   9  15      129.72      141.42      4.39 o 
  -3   9  15      278.42      280.05      4.17 o 
  -2   9  15      370.36      369.02      4.44 o 
  -1   9  15       11.19       12.83      1.36 o 
   0   9  15      425.97      369.57      4.97 o 
   1   9  15      133.54      130.14      3.11 o 
   2   9  15      155.75      166.63      3.37 o 
   3   9  15       11.07       14.02      1.44 o 
  -4  10  15      326.49      308.31     10.20 o 
  -3  10  15      412.68      424.64      5.57 o 
  -2  10  15      455.46      462.38      5.18 o 
  -1  10  15      224.04      239.50      3.65 o 
   0  10  15      631.18      623.94      6.84 o 
   1  10  15       44.52       45.46      2.27 o 
   2  10  15      618.87      601.19      6.92 o 
   3  10  15       51.41       54.58      3.57 o 
  -3  11  15      187.72      178.26      5.43 o 
  -2  11  15     1056.20     1083.99      9.09 o 
  -1  11  15      466.33      459.46      5.14 o 
   0  11  15        8.87        8.63      1.22 o 
   1  11  15      206.94      209.02      3.80 o 
   2  11  15       20.35       17.85      1.79 o 
  -3  12  15        0.78        2.70      1.30 o 
  -2  12  15     1393.71     1424.28     11.27 o 
  -1  12  15      362.43      370.18      4.60 o 
   0  12  15        9.73        9.55      1.60 o 
   1  12  15      446.08      454.21      5.87 o 
   2  12  15       13.22       16.46      1.99 o 
  -1  13  15      220.13      205.21      3.61 o 
   0  13  15       31.67       29.89      2.88 o 
   1  13  15      299.63      295.16      5.53 o 
  -6   0  16      220.26      232.17      6.06 o 
  -4   0  16       94.27      105.57      4.09 o 
  -2   0  16     1141.90     1020.69     12.91 o 
   0   0  16     1961.66     1897.23     16.47 o 
   2   0  16      844.30      828.61      8.93 o 
   4   0  16      301.97      283.29      5.00 o 
  -6   1  16       25.21       21.69      1.92 o 
  -5   1  16      162.85      149.87      3.37 o 
  -4   1  16     1286.60     1291.25     11.14 o 
  -3   1  16       56.99       52.03      3.12 o 
  -2   1  16      152.49      144.08      3.02 o 
  -1   1  16      518.81      574.82      6.15 o 
   0   1  16      461.27      512.75      4.36 o 
   1   1  16      422.00      428.97      4.09 o 
   2   1  16      182.72      206.52      2.82 o 
   3   1  16      105.58      102.08      2.14 o 
   4   1  16       61.62       64.02      1.95 o 
   5   1  16      303.66      301.35      4.77 o 
  -5   2  16        0.13        1.20      1.05 o 
  -4   2  16      205.50      210.05      3.66 o 
  -3   2  16      236.62      234.67      3.86 o 
  -2   2  16      126.92      110.35      2.67 o 
  -1   2  16      143.55      117.51      2.24 o 
   0   2  16      416.34      380.75      4.13 o 
   1   2  16      245.24      262.46      3.06 o 
   2   2  16      135.76      141.94      3.01 o 
   3   2  16      206.07      235.90      3.15 o 
   4   2  16        0.05        1.07      0.86 o 
   5   2  16      675.42      631.62      8.52 o 
  -5   3  16      223.32      228.81      4.14 o 
  -4   3  16      309.98      301.13      4.41 o 
  -3   3  16        1.37        0.25      0.97 o 
  -2   3  16      732.49      745.00      7.33 o 
  -1   3  16      368.15      382.73      4.17 o 
   0   3  16        2.46        1.69      0.86 o 
   1   3  16      830.34      827.61      6.92 o 
   2   3  16     1030.84      983.65      7.96 o 
   3   3  16      207.74      214.68      3.30 o 
   4   3  16       54.65       51.00      2.98 o 
  -5   4  16        6.41        5.13      1.22 o 
  -4   4  16      205.74      193.25      3.64 o 
  -3   4  16        0.60        0.33      0.97 o 
  -2   4  16       43.64       64.46      2.88 o 
  -1   4  16       83.18       90.96      2.16 o 
   0   4  16      388.04      418.98      4.49 o 
   1   4  16      186.51      167.51      2.86 o 
   2   4  16     1132.47     1107.32      7.86 o 
   3   4  16      522.88      520.99      6.11 o 
   4   4  16        9.43        8.07      1.16 o 
  -5   5  16       83.76       78.70      4.59 o 
  -4   5  16        0.06        0.54      1.05 o 
  -3   5  16      450.56      441.90      5.45 o 
  -2   5  16      211.31      189.34      2.96 o 
  -1   5  16      233.55      281.88      3.59 o 
   0   5  16     2002.86     1999.79     15.76 o 
   1   5  16       52.23       55.75      1.90 o 
   2   5  16        1.96        3.32      0.92 o 
   3   5  16        0.03        1.11      0.86 o 
   4   5  16       94.56       94.34      2.90 o 
  -5   6  16       95.36       85.15      3.37 o 
  -4   6  16       48.36       44.90      2.19 o 
  -3   6  16       17.70       16.72      2.00 o 
  -2   6  16      297.04      289.02      3.66 o 
  -1   6  16       73.41       69.55      2.08 o 
   0   6  16      625.80      618.19      6.49 o 
   1   6  16      124.11      134.97      3.09 o 
   2   6  16       20.71       17.11      1.44 o 
   3   6  16      413.64      412.71      4.73 o 
   4   6  16       52.54       70.41      2.69 o 
  -5   7  16      816.02      815.41     10.00 o 
  -4   7  16      306.46      283.07      4.45 o 
  -3   7  16      200.03      178.89      3.04 o 
  -2   7  16        1.71        3.52      0.95 o 
  -1   7  16        8.58        8.05      1.22 o 
   0   7  16        0.33        1.19      0.94 o 
   1   7  16      502.39      484.69      5.67 o 
   2   7  16      733.93      707.03      7.39 o 
   3   7  16       43.98       53.50      2.34 o 
   4   7  16       22.35       22.86      1.78 o 
  -4   8  16      145.64      144.93      4.05 o 
  -3   8  16      156.15      157.38      3.86 o 
  -2   8  16     1341.60     1343.58     11.54 o 
  -1   8  16      212.00      239.29      3.99 o 
   0   8  16     1357.58     1304.94     11.26 o 
   1   8  16        5.97        6.27      1.16 o 
   2   8  16      112.76      108.48      2.90 o 
   3   8  16      242.48      248.36      5.00 o 
  -4   9  16       35.59       21.78      6.09 o 
  -3   9  16       17.10       21.82      1.63 o 
  -2   9  16        0.16        3.28      1.05 o 
  -1   9  16      748.37      756.52      6.92 o 
   0   9  16      212.63      211.71      3.86 o 
   1   9  16      450.26      426.25      5.39 o 
   2   9  16       40.99       46.32      2.34 o 
   3   9  16       52.21       57.64      4.46 o 
  -3  10  16      455.87      454.91      5.85 o 
  -2  10  16      134.08      133.99      2.95 o 
  -1  10  16     1052.32     1065.53      8.90 o 
   0  10  16        7.88        7.96      1.36 o 
   1  10  16      298.45      294.49      4.56 o 
   2  10  16       55.71       55.57      3.84 o 
  -3  11  16      226.83      230.98      5.27 o 
  -2  11  16      338.80      326.80      4.44 o 
  -1  11  16       11.67       13.49      1.58 o 
   0  11  16      206.10      195.72      3.80 o 
   1  11  16        0.19        2.18      1.16 o 
   2  11  16        0.06        1.19      1.36 o 
  -2  12  16     1672.46     1709.93     13.00 o 
  -1  12  16      154.93      159.57      3.66 o 
   0  12  16       44.71       44.26      3.20 o 
   1  12  16      149.83      146.10      3.51 o 
  -5   0  17       59.46       58.18      7.47 o 
  -3   0  17      171.22      208.68      5.27 o 
  -1   0  17       69.61       61.32      3.31 o 
   1   0  17      968.59     1022.80     10.41 o 
   3   0  17      264.69      276.89      4.89 o 
  -5   1  17        0.57        1.01      1.22 o 
  -4   1  17     1673.56     1626.44     13.56 o 
  -3   1  17      304.85      319.40      4.56 o 
  -2   1  17      447.75      374.27      4.91 o 
  -1   1  17      224.12      210.21      3.73 o 
   0   1  17        0.06        3.63      0.92 o 
   1   1  17      353.67      362.23      3.75 o 
   2   1  17      743.11      778.27      6.25 o 
   3   1  17       24.02       29.91      1.69 o 
   4   1  17      471.38      504.20      4.97 o 
  -5   2  17      114.37      110.68      3.09 o 
  -4   2  17      576.48      605.17      8.55 o 
  -3   2  17       33.59       27.18      1.74 o 
  -2   2  17       86.39       65.97      2.39 o 
  -1   2  17      159.95      150.69      3.17 o 
   0   2  17        1.60        4.05      0.92 o 
   1   2  17      448.32      465.43      4.36 o 
   2   2  17     1397.77     1478.10      9.97 o 
   3   2  17      101.43       98.27      2.46 o 
   4   2  17       96.37       99.32      2.90 o 
  -5   3  17       92.38       86.09      2.86 o 
  -4   3  17       10.74       12.21      1.52 o 
  -3   3  17     1123.10     1089.26      9.88 o 
  -2   3  17       92.79      106.70      2.88 o 
  -1   3  17       54.12       79.35      2.13 o 
   0   3  17       78.91       82.22      2.13 o 
   1   3  17      352.45      340.78      4.04 o 
   2   3  17     1036.43      976.72      8.06 o 
   3   3  17      590.12      563.29      6.50 o 
   4   3  17       24.05       19.21      1.50 o 
  -5   4  17       26.81       23.00      2.72 o 
  -4   4  17        9.81       10.72      1.34 o 
  -3   4  17      808.96      783.52      7.95 o 
  -2   4  17       56.61       41.33      2.19 o 
  -1   4  17     1638.76     1580.33     11.41 o 
   0   4  17      385.65      389.19      4.33 o 
   1   4  17      708.79      699.05      6.37 o 
   2   4  17      545.28      570.78      5.67 o 
   3   4  17       13.83       12.39      1.17 o 
   4   4  17      259.57      280.51      4.63 o 
  -5   5  17      164.28      143.61      6.07 o 
  -4   5  17      177.64      187.82      3.70 o 
  -3   5  17      722.23      667.92      7.11 o 
  -2   5  17       76.67       73.73      2.60 o 
  -1   5  17     1141.72     1059.83      8.44 o 
   0   5  17      158.09      164.90      2.90 o 
   1   5  17     1056.16     1125.07     10.02 o 
   2   5  17     1231.14     1189.18     10.65 o 
   3   5  17      153.47      161.83      3.06 o 
   4   5  17       51.97       71.01      2.83 o 
  -4   6  17       41.57       37.05      2.06 o 
  -3   6  17       90.37       98.36      2.90 o 
  -2   6  17       78.20       81.11      2.74 o 
  -1   6  17        5.98        4.06      1.24 o 
   0   6  17     1036.01     1082.15      9.88 o 
   1   6  17      237.73      231.32      3.92 o 
   2   6  17      116.79      126.50      3.11 o 
   3   6  17      111.41      131.78      2.90 o 
  -4   7  17      221.04      215.50      5.59 o 
  -3   7  17       41.42       35.70      1.96 o 
  -2   7  17      788.18      770.96      6.90 o 
  -1   7  17      194.34      176.33      3.49 o 
   0   7  17      256.39      280.17      4.41 o 
   1   7  17      156.08      155.33      3.38 o 
   2   7  17       15.62       13.91      1.52 o 
   3   7  17       44.89       39.69      2.70 o 
  -4   8  17      527.35      523.41      8.88 o 
  -3   8  17      324.18      322.18      6.30 o 
  -2   8  17      229.70      228.41      4.02 o 
  -1   8  17       31.10       35.03      2.03 o 
   0   8  17      280.53      274.71      4.35 o 
   1   8  17      367.16      370.39      5.11 o 
   2   8  17       72.11       72.62      2.62 o 
   3   8  17      456.83      473.82      7.24 o 
  -3   9  17      208.40      223.70      4.08 o 
  -2   9  17      858.18      836.72      8.61 o 
  -1   9  17      137.41      142.85      3.37 o 
   0   9  17      685.51      729.67      7.74 o 
   1   9  17      131.05      133.78      3.23 o 
   2   9  17        2.77        2.77      1.20 o 
  -3  10  17       39.31       34.64      3.91 o 
  -2  10  17     1019.68     1032.61      9.87 o 
  -1  10  17     1133.40     1136.91     10.58 o 
   0  10  17      680.26      664.44      7.46 o 
   1  10  17       82.87       76.38      2.81 o 
   2  10  17       13.28       15.89      3.61 o 
  -2  11  17        0.83        2.40      1.60 o 
  -1  11  17       14.63       17.38      1.66 o 
   0  11  17        3.15        4.24      1.46 o 
   1  11  17      812.15      820.08      8.64 o 
  -4   0  18     1549.02     1546.85     18.78 o 
  -2   0  18     2646.70     2607.89     38.74 o 
   0   0  18       54.52       51.71      3.31 o 
   2   0  18      152.93      141.79      3.61 o 
   4   0  18       41.57       46.56      2.84 o 
  -5   1  18     1232.37     1345.41     12.17 o 
  -4   1  18      368.41      367.66      5.25 o 
  -3   1  18       49.94       53.66      2.44 o 
  -2   1  18       18.98       17.90      1.68 o 
  -1   1  18      125.65      123.52      3.17 o 
   0   1  18       90.84       98.94      2.83 o 
   1   1  18      843.73      864.90      7.36 o 
   2   1  18      645.76      670.83      5.72 o 
   3   1  18       17.56       22.54      1.38 o 
   4   1  18      179.66      158.59      3.16 o 
  -5   2  18        4.72        3.22      1.26 o 
  -4   2  18      527.82      523.59      6.35 o 
  -3   2  18      359.79      342.61      4.97 o 
  -2   2  18        4.53        0.77      1.22 o 
  -1   2  18      844.62      880.60      8.64 o 
   0   2  18      169.05      173.03      2.89 o 
   1   2  18     1217.71     1244.52      9.70 o 
   2   2  18      657.96      671.98      5.75 o 
   3   2  18      256.76      237.24      3.66 o 
   4   2  18       99.71       94.81      3.04 o 
  -4   3  18      589.61      638.29      7.19 o 
  -3   3  18      130.20      127.01      3.23 o 
  -2   3  18       23.27       21.28      1.58 o 
  -1   3  18       48.13       42.60      2.39 o 
   0   3  18       18.27       19.25      1.28 o 
   1   3  18      113.03      114.35      2.59 o 
   2   3  18     1180.95     1170.03      9.40 o 
   3   3  18      424.17      452.18      5.81 o 
  -4   4  18      221.14      232.17      4.26 o 
  -3   4  18      210.72      190.92      3.78 o 
  -2   4  18      217.04      208.70      3.86 o 
  -1   4  18      480.92      462.66      5.74 o 
   0   4  18       62.04       64.70      2.13 o 
   1   4  18      236.47      216.83      3.40 o 
   2   4  18       12.67       16.72      1.44 o 
   3   4  18      489.15      474.07      5.34 o 
  -4   5  18      395.24      422.93      5.65 o 
  -3   5  18       21.66       18.73      2.05 o 
  -2   5  18      278.21      289.41      5.02 o 
  -1   5  18       93.96       98.14      2.38 o 
   0   5  18       57.26       65.62      2.21 o 
   1   5  18      235.37      248.83      4.14 o 
   2   5  18       14.98       13.37      1.44 o 
   3   5  18       13.51       14.24      1.44 o 
  -4   6  18      260.87      249.81      4.39 o 
  -3   6  18      739.58      744.35      7.87 o 
  -2   6  18       22.30       27.42      2.00 o 
  -1   6  18      235.72      207.84      3.77 o 
   0   6  18      104.14      105.42      2.97 o 
   1   6  18      130.73      133.72      3.24 o 
   2   6  18       33.89       29.39      3.27 o 
   3   6  18      670.91      670.12      7.53 o 
  -3   7  18     1643.41     1682.08     16.69 o 
  -2   7  18       10.45       10.81      1.69 o 
  -1   7  18      120.15      130.63      3.21 o 
   0   7  18       35.52       43.60      2.34 o 
   1   7  18      160.92      155.37      3.45 o 
   2   7  18       65.24       73.30      3.91 o 
  -3   8  18      200.04      204.17      4.85 o 
  -2   8  18        1.24        2.72      1.42 o 
  -1   8  18        3.14        6.16      1.22 o 
   0   8  18     1771.81     1753.56     14.52 o 
   1   8  18       78.32       74.29      2.62 o 
   2   8  18      385.54      380.96      5.39 o 
  -2   9  18      144.92      155.01      3.64 o 
  -1   9  18       85.86       88.82      3.60 o 
   0   9  18     1743.78     1714.77     14.38 o 
   1   9  18       20.24       24.89      1.72 o 
  -1  10  18       70.96       73.87      2.92 o 
   0  10  18       93.21       97.15      3.02 o 
  -3   0  19       55.90       54.44      6.09 o 
  -1   0  19       16.16       14.49      2.13 o 
   1   0  19     1186.52     1197.98     17.99 o 
   3   0  19        0.05        5.37      1.92 o 
  -4   1  19       22.51       21.91      1.78 o 
  -3   1  19      241.20      222.58      4.20 o 
  -2   1  19      225.00      261.79      4.41 o 
  -1   1  19      809.09      775.88      8.02 o 
   0   1  19      189.92      185.97      3.60 o 
   1   1  19      325.44      371.48      5.18 o 
   2   1  19       25.34       32.94      1.77 o 
   3   1  19      237.57      245.06      3.46 o 
  -4   2  19      511.88      534.41      6.63 o 
  -3   2  19      114.78       99.05      3.23 o 
  -2   2  19      872.42      826.92      8.37 o 
  -1   2  19       18.47       18.59      1.50 o 
   0   2  19       43.94       40.70      2.34 o 
   1   2  19     1239.18     1210.71      9.59 o 
   2   2  19      244.77      270.11      3.90 o 
   3   2  19       37.53       35.89      2.40 o 
  -4   3  19      500.37      515.08      6.63 o 
  -3   3  19      102.06      115.51      4.31 o 
  -2   3  19       46.01       49.76      3.83 o 
  -1   3  19        1.89        1.88      1.22 o 
   0   3  19      124.56      125.30      3.24 o 
   1   3  19     1103.83     1105.25      9.09 o 
   2   3  19     1159.36     1133.56     10.51 o 
   3   3  19        4.86        9.19      1.38 o 
  -4   4  19      212.69      203.41      4.19 o 
  -3   4  19      139.49      132.23      3.51 o 
  -2   4  19        4.50        4.33      1.26 o 
  -1   4  19      233.83      231.75      4.21 o 
   0   4  19      502.33      491.69      5.33 o 
   1   4  19      803.18      803.86      8.15 o 
   2   4  19      995.36      986.87      9.61 o 
   3   4  19       44.15       41.60      3.20 o 
  -3   5  19       92.29      112.49      5.75 o 
  -2   5  19      476.93      465.57      7.65 o 
  -1   5  19       10.53        7.25      1.30 o 
   0   5  19      127.35      126.06      3.15 o 
   1   5  19       20.24       22.21      1.66 o 
   2   5  19        4.28        2.74      1.16 o 
  -3   6  19      139.79      143.84      3.93 o 
  -2   6  19       52.83       53.13      3.75 o 
  -1   6  19      576.81      571.64      7.88 o 
   0   6  19     1132.91     1156.35     10.64 o 
   1   6  19       40.16       46.85      3.20 o 
   2   6  19      100.02       94.40      3.02 o 
  -3   7  19      884.65      920.21     11.05 o 
  -2   7  19      241.09      253.33      5.28 o 
  -1   7  19      157.64      167.49      3.54 o 
   0   7  19       12.65       15.64      1.58 o 
   1   7  19       57.17       56.22      2.72 o 
   2   7  19      535.84      581.75      6.98 o 
  -2   8  19        3.87        4.22      1.53 o 
  -1   8  19      871.24      844.61      8.62 o 
   0   8  19       62.63       75.06      2.81 o 
   1   8  19       42.59       46.45      2.39 o 
  -1   9  19        7.52        7.82      1.34 o 
   0   9  19      301.71      282.70      4.76 o 
  -2   0  20      406.04      372.24      7.62 o 
   0   0  20     2551.26     2639.77     30.99 o 
   2   0  20        6.52        6.17      1.94 o 
  -3   1  20      276.86      260.22      4.62 o 
  -2   1  20      114.50      130.32      3.45 o 
  -1   1  20      133.66      138.30      3.45 o 
   0   1  20       15.80       22.19      1.84 o 
   1   1  20       85.59       92.47      3.04 o 
   2   1  20      225.76      215.77      3.61 o 
  -3   2  20       28.87       20.75      1.83 o 
  -2   2  20        8.75       10.38      1.50 o 
  -1   2  20      192.88      190.36      3.94 o 
   0   2  20        3.07        5.26      1.38 o 
   1   2  20      381.15      395.89      5.46 o 
   2   2  20       34.35       35.20      2.58 o 
  -3   3  20       32.95       29.20      2.92 o 
  -2   3  20     1304.54     1300.04     11.82 o 
  -1   3  20       33.08       34.54      2.11 o 
   0   3  20       88.64       83.85      2.90 o 
   1   3  20       46.08       55.46      2.53 o 
   2   3  20       95.20       90.00      3.02 o 
  -3   4  20      457.46      434.68      7.43 o 
  -2   4  20       17.95       17.64      1.78 o 
  -1   4  20      124.42      154.44      3.66 o 
   0   4  20       36.48       57.76      2.69 o 
   1   4  20      840.68      866.16      8.77 o 
   2   4  20        6.69       14.34      1.52 o 
  -3   5  20       17.39       15.27      2.56 o 
  -2   5  20      100.00      103.04      3.81 o 
  -1   5  20      122.99      119.07      3.93 o 
   0   5  20      536.91      527.61      7.67 o 
   1   5  20       65.61       59.66      2.53 o 
  -2   6  20      280.69      277.09      5.73 o 
  -1   6  20      434.59      437.42      6.92 o 
   0   6  20       50.08       54.05      2.53 o 
   1   6  20        6.05        6.65      1.44 o 
  -1   7  20      200.50      225.13      5.21 o 
   0   7  20       15.45       24.43      1.78 o 
  -1   0  21       36.14       23.27      3.04 o 
   1   0  21      634.12      656.00     10.57 o 
  -2   1  21       17.50       15.10      1.78 o 
  -1   1  21        7.41        6.46      1.38 o 
   0   1  21        6.40        6.09      1.38 o 
   1   1  21      280.28      285.45      4.76 o 
  -2   2  21     1613.88     1553.61     13.69 o 
  -1   2  21        2.18        2.64      1.30 o 
   0   2  21     1377.34     1404.89     16.60 o 
   1   2  21      948.01      950.02      9.54 o 
  -2   3  21       55.71       69.35      8.07 o 
  -1   3  21       82.61       86.73      3.11 o 
   0   3  21      176.24      191.88      4.08 o 
   1   3  21      183.57      182.77      4.57 o 
  -2   4  21      628.06      616.17      7.99 o 
  -1   4  21      612.79      614.00     13.56 o 
   0   4  21      209.78      232.00      5.58 o 
  -1   5  21      345.42      328.19      6.17 o 
                                                 
